# Supplementary material for: Prospective study of gut hormone and metabolic changes after laparoscopic sleeve gastrectomy and Roux-en-Y gastric bypass
Source: PLoS One. 2020 Jul 20;15(7):e0236133. doi: 10.1371/journal.pone.0236133 (PMC7371190; doi:10.1371/journal.pone.0236133)
Supplement: S1 File — (XLSX) [file pone.0236133.s001.xlsx]

## Sheet: weight prospective
Subject	procedure	Sex	T2DM	Age	Eth	Race	Menop	Wt_kg_0w	waist_0w	WHR_0w	BMI_0w	Wt_kg_2w	waist_2w	WHR_2w	BMI_2w	wtloss_pc_2w	Wt_kg_12w	waist_12w	WHR_12w	BMI_12w	wtloss_pc_12w	Wt_kg_26w	waist_26w	WHR_26w	BMI_26w	wtloss_pc_26w	Wt_kg_52w	waist_52w	WHR_52w	BMI_52w	wtloss_pc_52w	Wt_kg_104w	waist_104w	WHR_104w	BMI_104w	wtloss_pc_104w	Wt_kg_156w	waist_156w	WHR_156w	BMI_156w	wtloss_pc_156w	Wt_kg_208w	waist_208w	WHR_208w	BMI_208w	wtloss_pc_208w	Wt_kg_260w	waist_260w	WHR_260w
72	5	2	1	43	2	1	1	189.2	61	0.824324	72	170.4	53	0.746479	64.87	9.93658	159.6	49.5	0.707143	62.3	15.6448	146.8	46.5	0.726562	55.9	22.4101	139.7	44	0.715447	54.1	26.1628
168	5	2	2	48	1	2	3	99.3	45	0.841121	43.7	92	40	0.784314	37.7	7.35146	86.7	39	0.829787	35.5	12.6888	74.4	37	0.840909	30.5	25.0755	66.6	35	0.833333	27.3	32.9305	67	34.5	0.841463	27.4	32.5277						92.7	41	0.82	39.9	6.64653
174	5	2	2	48	1	1	1	75.9	36.5	0.793478	37.5	75	37	0.804348	37.1	1.18577	65.5	34	0.781609	32.3	13.7022	62.6	33	0.804878	30.9	17.5231	62.9	32	0.780488	31.1	17.1278	63.5	33	0.785714	31.4	16.3373	62.8	33	0.767442	31	17.2596
182	5	2	2	46	1	1	1	98.2	44	0.871287	39.6	89.5	42	0.875	36.1	8.85947	79.3	37	0.840909	32	19.2464	68.8	35	0.875	27.7	29.9389	61.2	33	0.857143	24.7	37.6782	67.5	33.5	0.8375	27.2	31.2627	72.8	37	0.860465	29.4	25.8656
188	5	2	2	38	1	2	1	144.4	50	0.877193	45.7	133.5	48	0.9	43	7.5						125.3	46	0.884615	39.6	13.2271	116.6	44.5	0.872549	36.9	19.2521	106.7	40	0.8	33.8	26.108	117	45	0.882353	37.1	18.9751	124.2	47	0.895238	39.3	13.9889
196	5	2	1	53	2	2	2	113.8	50	0.917431	43.1	108.6	48	0.90566	41.1	4.56942	102	46	0.884615	38.9	10.3691	98.5	44.5	0.872549	37.3	13.4446	103.1	45	0.882353	39	9.40246
197	5	2	2	27	1	1	1	133.9	52.5	0.867769	49.1						105	43	0.811321	38.5	21.5833	87.7	35	0.76087	30.7	34.5034	65.1	31.5	0.828947	23.9	51.3816
201	5	2	2	46	1	1	2	122	53	0.954955	48	116.1	48.5	0.898148	45.3	4.83607	103.9	44.5	0.89	40.6	14.8361	100.6	43	0.895833	39.3	17.541	99.8	42	0.875	39	18.1967	101.9	45	0.9	39.8	16.5	95.5	43.5	0.945652	37.3	21.7213
203	5	1	2	53	2	2	3	146.2	58	0.920635	48.3	136.8	56.5	0.92623	45.2	6.42955	129.8	48	0.827586	42.9	11.2175	119.7	44	0.814815	39.5	18.1259	110.6	41.5	0.798077	36.5	24.3502	109.4	41	0.8	36.1	25.2
204	5	2	2	52	2	1	1	99.5	41	0.788462	37.6	92.2	39	0.8125	34.9	7.33668	84.5	36	0.782609	32	15.0754	75.9	32	0.744186	28.7	23.7186	68.4	32.5	0.77381	25.9	31.2563	67.5	34.5	0.851852	25.6	32.1608
205	5	2	2	39	1	1	1	125.1	45	0.769231	48.1	113.9	43.5	0.75	43.8	8.95284	101.7	42	0.777778	39.1	18.705	91.4	38	0.76	35.1	26.9384	83.1	33	0.709677	31.9	33.5731	84	34	0.715789	32.3	32.8537
207	5	2	2	38	1	1	1	109	41.5	53	42.6						100.1	40	0.776699	39.1	8.16514	95	39	0.787879	37.1	12.844	92.4			36.1	15.2294
209	5	2	2	45	2	2	1	141.8	53	0.9	47.5	134.4	51	0.894737	45.1	5.21862						123.9	42	0.807692	41.7	12.6234	111.8	42	0.823529	37.6	21.1566	103.5	38	0.77551	34.7	27.0099
212	5	1	1	40	1	1	3	119.6	50	1.1236	37.8	109.5	47.5	1.07955	34.6	8.44482	90.7	38.5	0.987179	28.7	24.1639	82.2	37	0.973684	26	31.2709	75.6	32.5	0.878378	23.9	36.7893	79.2	35	0.945946	25	33.7793
213	5	1	2	43	1	1	3	162.7	64	1.08475	54.5	146.5	58.5	1.125	49.1	9.95698						122.9	51	1.05155	41.2	24.4622	121.2	53	1.10417	40.6	25.5071
215	5	1	2	44	2	2	3	145.1	51	0.910714	44	128.5	51	1	39	11.4404	119	47	0.930693	36	17.9876	102	42	0.9	30.9	29.7	89.6			27.1	38.2495	102.6	46	0.92	31.1	29.2901
216	5	2	2	46	2	2	2	127.3	46	0.87619	48.2	117.5	42.5	0.876289	44.5	7.69835	109.4	42	0.865979	41.4	14.0613	103.7	41.5	0.873684	39.3	18.5389	101.4	40	0.9	38.4	20.3	105.2	40	0.851064	39.8	17.3606
218	5	2	2	40	1	1		99.8	43.5	0.90625	37.2	92.5	42	0.893617	34.5	7.31463	82.8	38	0.863636	30.8	17.0341	75.1	36.5	0.890244	28	24.7495	69.7	33	0.8	26	30.2	69.4	34.5	0.8625	25.9	30.4609
220	5	2	1	57	1	1	2	103.7	45	0.849057	41.8	95.8	43.5	0.87	38.6	7.61813	88.5	40	0.869565	34.5	14.6577	82.4	40	0.869565	33.2	20.54	78.9	38	0.863636	31.8	23.9151	79.2	39	0.886364	31.9	23.6258
							Count				19					17					16					19					19					14
			Avg	44.5263	1.5809		Avg	124.026	48.9474	3.6356	45.5947	114.865	46.5588	0.890698	42.0276	7.33234	100.531	41.5312	0.839194	37.7875	15.5711	96.7842	40.1579	0.849185	35.4	21.9566	90.4053	38.3824	0.840973	33.2526	26.982	86.1857	37.7143	0.840979	31.5714	26.7483	87.025	39.625	0.863978	33.7	20.9554	108.45	44	0.857619	39.6	10.3177
			STD DEVIATION	6.89096			STD ERROR	6.18184	1.61313	2.74254	1.8345																5.25361	1.5107	0.0213503	1.76767	2.30643	4.74783	1.14079	0.0165537	1.3241	1.66444
			T-test	0.372914			STD DEVIATION	26.946	7.03147	11.9545	7.99642																22.9	6.22879	0.0880296	7.70508	10.0535	17.7647	4.26846	0.0619382	4.95432	6.22775
							T-test	0.474962	0.351759	0.08905	0.323172																0.20017	0.438072	0.232466	0.266863	0.0597184	0.34976	0.359572	0.232047	0.437943	0.00957955
																															0.119437					0.699519
2	2	2	2	35	2	1	1	104.5			35.5						80			27.2	23.445	75	37	0.974	25.5	28.2297	75.6	34	0.919	25.7	27.6555	80	35	0.897	27.15	23.445	80.7	34.5	0.851	27.45	22.7751	83.2	34	0.8	28.3	20.3828
3	2	2	2	56	1	1	2	101.8			45.2						82.3			36.5	19.1552	69.1	36	0.911	30.7	32.1218	60.2	33	0.892	26.8	40.8644	60.3	32.5	0.833	26.9	40.7662	60.2	31.5	0.851	26.8	40.8644	59.86	31	0.794	26.6	41.1984	66.6	34	0.819
4	2	2	2	50	2	1	1	131.4			46.6	125.3			44.5	4.64231	112.6	43	0.827	40	14.3075	99.3	39	0.796	35.2	24.4292	86.3	37	0.804	30.6	34.3227	81.3	35	0.813	28.9	38.1279	82.3	36	0.837	29.3	37.3668	83.4	35.5	0.84	29.6	36.5297	92.8	38.5	0.875
14	2	2	2	41	1	1	1	135	49	0.845	51.4	127.4	47.25	0.829	48.5	5.62963	116	45.5	0.867	44.1	14.0741	109.5	40	0.8	41.7	18.8889	98.8	39	0.796	37.6	26.8148	94.5	39	0.975	36.1	30	93.6	39	0.838	35.7	30.6667	92.4	36	0.757	35.2	31.5556	95	38	0.783
21	2	2	2	55	2	1	2	125	50	0.82	49.5	116.8	47	0.797	46.3	6.56	102.5	42	0.764	40.6	18	91.5	39.5	0.79	36.2	26.8	76	37	0.822	30.4	39.2	75	36	0.857	30.2	40
28	2	1	2	42	2	1	3	146.8	60	0.968	54.2	131.8	55	0.902	48.6	10.218	112.3	48	0.906	41.4	23.5014	104.8	50.5	1.01	38.7	28.6104	102.8	48	0.951	37.9	29.9728	110.9	46.75	0.925	41.23	24.455
37	2	1	2	45	2	1	3	205.9	65	0.929	56.6	188.3	64	0.955	51.8	8.54784	175.8	60	0.952	48.3	14.6187	164	56	0.982	45.1	20.3497	153.7	52	0.962	43	25.3521	151.4	51.5	0.903	42.84	26.4692	154.8	53	0.913	43.8	24.8179	161	53.5	0.914	45.6	21.8067
56	2	2	1	42	1	1	2	130.1	52	0.852	49.22	120.7	53.5	0.891	45.7	7.22521	108.2	46.5	0.83	41	16.8332						81.3	40.5	0.78	30.8	37.5096	86	40	0.833	32.5	33.897	92.4	43	0.784314	34.9	28.9777
70	2	2	2	49	2	1	1	125.4	46	0.836	37.9	116.2	43.5	0.821	35.2	7.33652	100.9			31	19.5375	92.2	36	0.782	28.4	26.4753	83.6	36.5	0.829	25.3	33.3333
71	2	2	1	51	1	1	2	127.3	55	0.932	52	118	50	0.892	49.1	7.30558	109.8	46	0.867	45.7	13.7471	103.4	48.5	0.915	42.28	18.7745	92.6	45	0.909	37.93	27.2584	77.1	39	0.866	32.04	39.4344
78	2	1	1	59	2	1	3	131.5			45.4	117.3	53	1.029	40.5	10.7985	107.6	50	1.03	37.16	18.1749	97	46	1	35.5	26.2357	93.7	41.5	0.902	32.35	28.7452	95.4	46	10.3	33	27.4525	102.4	48.5	1.054	35.3	22.1293	99.8	46	0.958	34.5	24.1065	100.5	45.5	0.947917
80	2	2	2	43	1	1	3	108.4	42.25	0.782	43.8	103.63	42	0.792	41.7	4.40037						78	34	0.772	30.95	28.0443	67.7	31	0.775	26.81	37.5461
82	2	2	1	50	1	1	2	85.8	42.5	0.923	42.4	82	37	0.831	40.53	4.4289	73.7	39	0.906	36.4	14.1026	70.5	37.75	0.898	34.86	17.8322	70.45	36.5	0.901	34.74	17.8904	73.2	39	0.928	36.1	14.6853	73.9	39.5	0.923	36.5	13.8695	73.8	38.5	0.917	36.5	13.986	71.4	38	0.904762
96	2	2	2	52	1	2	2	137.8	55	0.956	49	131.4	53	0.986	47.1	4.64441	117.5	50.5	0.926	41.8	14.7315	110.9	48	0.905	39.46	19.521	105.3	45.5	0.9	37.46	23.5849
99	2	2	2	61	2	1	2	146.8	59	0.983	52.1	131.3	51	0.927	46	10.5586	115.8	44.75	0.844	40.5	21.1172	103.8	44	0.897	36.32	29.2916	94	43	0.934	32.9	35.9673	93	39	0.804	32.6	36.6485	95			33.3	35.2861
102	2	2	2	45	1	1	1	118.2	46	0.821	47.28	110.13	45	0.865	44.4	6.82741	101.1	43.5	0.861	40.7	14.467	93.6	37.5	0.75	37.67	20.8122	80.4	35	0.777	32.37	31.9797	74.8	35	0.833	30.2	36.7174	72.3	32	0.744	29.1	38.8325	72	33	0.75	29	39.0863	73.8	33	0.75
104	2	2	1	46	1	1	1	136.8	53	0.89	55.95	127.7	51.5	0.88	52.32	6.65205	114.6	47.5	0.896	46.95	16.2281	104.4	43	0.834	42.69	23.6842	98.7	39	0.795	41.11	27.8509	98.7	41	0.812	40.9	27.8509	100.3	45	0.882	41.8	26.6813	101.7	44	0.862745	42.4	25.6579
106	2	2	2	22	2	2	1	134.9	54	0.931	56.19	122.8	47.5	0.848	21.14	8.96961	111.1	46	0.884	45.54	17.6427	100.1	42	0.857	41	25.7969	83.6	39	0.886	34.84	38.0282	83.6	38.5	0.872	34.84	38.0282
109	2	2	2	51	1	1	2	113.2	50	0.877	47.06	102.5	50.5	0.855	42.68	9.4523	91.7	43.5	0.813	38.83	18.9929	81.8	41	0.836	34.67	27.7385	80	40.5	0.826	34.4	29.3286
114	2	2	1	29	1	2	1	133.7	55	1	44.77	124.6	48.5	0.898	41.76	6.80628	115	46.5	0.911	38.77	13.9865	107.6	47	0.959	36.1	19.5213	100	45	0.947	33.5	25.2057
138	2	2	2	47	1	1	1	109	44	0.838	41.26	101.4	43.5	0.836	38.38	6.97248	90	39	0.829	33.71	17.4312	82.9	35	0.795	31.3	23.945	79.1	35	0.813	29.9	27.4312						77.5	34	0.790698	28.9	28.8991	76.5	34.5	0.793103	28	29.8165	71.7	32.5	0.783133
139	2	2	2	64	2	1	2	117.9	48.5	0.881	46.05						100.1	43.5	0.878	39.07	15.0975	90.8	41.5	0.846	35.39	22.9856	81.7	40.25	0.871	31.9	30.704	84.8	40.75	0.867	33.1	28.0746	86.8	39.5	0.858695	33.9	26.3783	88.8	40	0.869565	34.7	24.6819	89.6	40	0.851064
144	2	2	2	52	1	1	2	104			40.58	95.3	41.5	0.864	37.21	8.36538	84.8	39		33.05	18.4615	77.1	36	0.867	30.1	25.8654	69.7	32.25	0.785	27.2	32.9808	60.6	29	0.734	23.7	41.7308	65.2	31	0.74698	25.5	37.3077	64.7	29	0.707317	25.3	37.7885	70	34	0.790698
145	2	2	2	23	1	1	1	130	48.5	0.829	52.3	120.3	50.5	0.885	48.4	7.46154	112	47.5	0.913	46.1	13.8462	109	46	0.92	41	16.1538	94.8	42	0.865	38.2	27.0769	90.9	38.75	0.794	36.6	30.0769	95.3	43	0.868687	38.4	26.6923	95.3	43	0.868687	38.4	26.6923	100.2	45	0.882353
150	2	2	2	46	1	1	1	111.09	46.5	0.845	43.3	104.7	44	0.83	40.7	5.75209	97.9	42	0.807	38.1	11.8733	91.5	42	0.848485	35.7	17.6344	86.8	40	0.833	33.9	21.8652	79.9	36	0.782609	31.2	28.0763	86.7	39	0.821053	33.8	21.9552	85.7	39	0.8125	33.5	22.8553	85.6	39	0.8125
154	2	2	2	24	1	1	1	128.1	45.5	0.798246	51.6	121	43.5	0.790909	48.8	5.54254						95.7	45	0.849057	38.9	25.2927	96.7	39.5	0.814433	39	24.5121						108.2	42	0.815534	43.6	15.5347
155	2	2	2	53	1	1	2	119.8	48.5	0.850877	48.7	107.46	47	0.839286	43.7	10.3005						94.5	39	0.804124	38.1	21.1185	81.4	38	0.826087	33.1	32.0534	72.3	36	0.818182	29.6	39.6494	71.8	35.5	0.806818	29.2	40.0668	73	35	0.795455	29.7	39.0651	76.1	36	0.8
163	2	2	1	55	1	1	2	97.1	45	0.938	37.9	92.3	41.5	0.902	36	4.94336	86	40	0.888889	33.6	11.4315	82.8	39	0.886364	32.3	14.7271	83.4	39	0.906977	32.6	14.1092
165	2	2	1	36	2	2	1	123.29	48	0.857	46.3	111.7	44	0.830189	46.3	9.4006						95.3	42	0.857143	35.8	22.7026	82.1	38	0.835165	30.8	33.409
167	2	1	1	49	2	1	3	116.8	51	1.063	39.1	105.8	49	1.02083	35.5	9.41781	94.9	42.9	1.02143	31.8	18.75	87.1	42	1.02439	29.2	25.4281	85.8			28.8	26.5411	89.9	42	1.05	30.1	23.0308	86.6	42	1.02439	29.7	25.8562
170	2	1	1	49	2	1	3	126.96	50.5	0.995	40.2	118.7	49	1	37.5	6.50599	106	45	0.957447	33.5	16.5091	95.16	42.5	0.965909	30.1	25.0473	103.2	43	0.977273	32.6	18.7146						92.8	38	0.883721	29.3	26.9061
173	2	2	2	28	1	1	1	120.7	49.5	0.933962	47.2						94.7	45	0.927835	37	21.541	80.8	45	0.927835	31.7	33.0572	69	37	0.91358	27.8	42.8335	66.6	35.5	0.898734	26	44.8219
176	2	1	2	27	1	2	3	140.7	50	0.877193	48.6	127.78	48	0.872727	44.1	9.18266	108.6	46.5	0.93	37.5	22.8145	94.8	40	0.888889	32.7	32.6226	77.7	36	0.96	26.8	44.7761	84.6	34	0.809524	29.2	39.8721	85.2	36	0.818182	29.4
180	2	2	2	33	1	2	1	111	50	0.934579	43.3	99.79	48	0.941176	39	10.0991	89.5	43	0.895833	35	19.3694	78.52	44	1	30.7	29.2613	67.7	31	1.06897	26.4	39.009	66.4	31	0.794872	25.9	40.1802	74.1	33	0.785714	28.9
190	2	2	2	47	2	1	1	124.1	48	0.827586	47	112	41	0.780952	42.4	9.7502	101.6	41	0.780952	38.4	18.1305	93	39	0.78	35.2	25.0604	90.4	38.5	0.785714	34.2	27.1555
193	2	1	2	32	1	1	3	117.7	42	1.10526	40	100	40	1.14286	34	15.0382	88	37	1.12121	30.1	25.2336	78.5	35	0.853659	26.7	33.305	81.9	35	0.853659	27.8	30.4163	85.6	34	0.829268	28.8	27.2727
194	2	2	2	26	1	1	1	133.4	48.5	0.815126	50.5	122.4	47	0.839286	46.5	8.24588	107.7	45	0.849057	40.8	19.2654	97.7	42	0.857143	37	26.7616	91.1	37	0.770833		31.7091
200	2	2	2	38	1	1	1	101.7	42.5	0.867347	37.1	92.2	41	0.87234	33.8	9.3412	82.5	37.5	0.824176	31	18.8791	78	36	0.837209	28.6	23.3038	72.4	32	0.780488	26.6	28.8102	72.2	41	0.804878	26.1	29.0069
210	2	2	2	31	1	1	1	123.5	43.5	0.82	49.8	110.7	41	0.8	44.6	10.3644	94.8	36.5	0.776596	38.2	23.2389	79	31.5	0.768293	31.7	36.0324	76.7	36	8.88889	30.9	37.8947	76.2	35.5	0.876543	30.7	38.2996
211	2	1	1	60	2	1	3	108.5	52	1.06122	43.7						93.4	46	0.958333	37.7	13.9171											85.2	45	0.978261	34.5	21.4747
			Avg	43.6	1.80519		Count				40					34					32					37					40					28
			STD DEVIATION	11.417			Avg	123.641	49.5929	0.899497	46.414	115.468	47.0221	0.883693	42.4206	7.93393	102.25	44.2015	0.888836	38.2522	17.5681	93.1232	41.1908	0.874855	34.8734	24.8279	86.0603	38.6184	1.07516	32.2371	30.5234	83.9429	38.2768	1.19603	31.8214	32.4837
							ST ERROR	3.03051	0.884987	0.0135798	0.864163																2.51409	0.751287	0.211492	0.736752	1.09252	3.3182	0.937034	0.337431	0.90942	1.43488
							ST DEVIATION	19.1666	5.23565	0.0803391	5.46545																15.7005	4.63125	1.30372	4.54164	6.82278	17.5583	4.95832	1.78552	4.8122	7.59269
[truncated: 2 more columns]

## Sheet: Weight
Subject	Procedure	Sex	DM2	Age	Week	Weight	Waist	WHR	BMI	Weight loss %
72	5	2	1	43	0	189.2	61	0.824324	72
72	5	2	1	43	2	170.4	53	0.746479	64.87	9.93658
72	5	2	1	43	12	159.6	49.5	0.707143	62.3	15.6448
72	5	2	1	43	26	146.8	46.5	0.726562	55.9	22.4101
72	5	2	1	43	52	139.7	44	0.715447	54.1	26.1628
72	5	2	1	43	104
168	5	2	2	48	0	99.3	45	0.841121	43.7
168	5	2	2	48	2	92	40	0.784314	37.7	7.35146
168	5	2	2	48	12	86.7	39	0.829787	35.5	12.6888
168	5	2	2	48	26	74.4	37	0.840909	30.5	25.0755
168	5	2	2	48	52	66.6	35	0.833333	27.3	32.9305
168	5	2	2	48	104	67	34.5	0.841463	27.4	32.5277
174	5	2	2	48	0	75.9	36.5	0.793478	37.5
174	5	2	2	48	2	75	37	0.804348	37.1	1.18577
174	5	2	2	48	12	65.5	34	0.781609	32.3	13.7022
174	5	2	2	48	26	62.6	33	0.804878	30.9	17.5231
174	5	2	2	48	52	62.9	32	0.780488	31.1	17.1278
174	5	2	2	48	104	63.5	33	0.785714	31.4	16.3373
182	5	2	2	46	0	98.2	44	0.871287	39.6
182	5	2	2	46	2	89.5	42	0.875	36.1	8.85947
182	5	2	2	46	12	79.3	37	0.840909	32	19.2464
182	5	2	2	46	26	68.8	35	0.875	27.7	29.9389
182	5	2	2	46	52	61.2	33	0.857143	24.7	37.6782
182	5	2	2	46	104	67.5	33.5	0.8375	27.2	31.2627
188	5	2	2	38	0	144.4	50	0.877193	45.7
188	5	2	2	38	2	133.5	48	0.9	43	7.5
188	5	2	2	38	12
188	5	2	2	38	26	125.3	46	0.884615	39.6	13.2271
188	5	2	2	38	52	116.6	44.5	0.872549	36.9	19.2521
188	5	2	2	38	104	106.7	40	0.8	33.8	26.108
196	5	2	1	53	0	113.8	50	0.917431	43.1
196	5	2	1	53	2	108.6	48	0.90566	41.1	4.56942
196	5	2	1	53	12	102	46	0.884615	38.9	10.3691
196	5	2	1	53	26	98.5	44.5	0.872549	37.3	13.4446
196	5	2	1	53	52	103.1	45	0.882353	39	9.40246
196	5	2	1	53	104
197	5	2	2	27	0	133.9	52.5	0.867769	49.1
197	5	2	2	27	2
197	5	2	2	27	12	105	43	0.811321	38.5	21.5833
197	5	2	2	27	26	87.7	35	0.76087	30.7	34.5034
197	5	2	2	27	52	65.1	31.5	0.828947	23.9	51.3816
197	5	2	2	27	104
201	5	2	2	46	0	122	53	0.954955	48
201	5	2	2	46	2	116.1	48.5	0.898148	45.3	4.83607
201	5	2	2	46	12	103.9	44.5	0.89	40.6	14.8361
201	5	2	2	46	26	100.6	43	0.895833	39.3	17.541
201	5	2	2	46	52	99.8	42	0.875	39	18.1967
201	5	2	2	46	104	101.9	45	0.9	39.8	16.5
203	5	1	2	53	0	146.2	58	0.920635	48.3
203	5	1	2	53	2	136.8	56.5	0.92623	45.2	6.42955
203	5	1	2	53	12	129.8	48	0.827586	42.9	11.2175
203	5	1	2	53	26	119.7	44	0.814815	39.5	18.1259
203	5	1	2	53	52	110.6	41.5	0.798077	36.5	24.3502
203	5	1	2	53	104	109.4	41	0.8	36.1	25.2
204	5	2	2	52	0	99.5	41	0.788462	37.6
204	5	2	2	52	2	92.2	39	0.8125	34.9	7.33668
204	5	2	2	52	12	84.5	36	0.782609	32	15.0754
204	5	2	2	52	26	75.9	32	0.744186	28.7	23.7186
204	5	2	2	52	52	68.4	32.5	0.77381	25.9	31.2563
204	5	2	2	52	104	67.5	34.5	0.851852	25.6	32.1608
205	5	2	2	39	0	125.1	45	0.769231	48.1
205	5	2	2	39	2	113.9	43.5	0.75	43.8	8.95284
205	5	2	2	39	12	101.7	42	0.777778	39.1	18.705
205	5	2	2	39	26	91.4	38	0.76	35.1	26.9384
205	5	2	2	39	52	83.1	33	0.709677	31.9	33.5731
205	5	2	2	39	104	84	34	0.715789	32.3	32.8537
207	5	2	2	38	0	109	41.5	53	42.6
207	5	2	2	38	2
207	5	2	2	38	12	100.1	40	0.776699	39.1	8.16514
207	5	2	2	38	26	95	39	0.787879	37.1	12.844
207	5	2	2	38	52	92.4			36.1	15.2294
207	5	2	2	38	104
209	5	2	2	35	0	141.8	53	0.9	47.5
209	5	2	2	35	2	134.4	51	0.894737	45.1	5.21862
209	5	2	2	35	12
209	5	2	2	35	26	123.9	42	0.807692	41.7	12.6234
209	5	2	2	35	52	111.8	42	0.823529	37.6	21.1566
209	5	2	2	35	104	103.5	38	0.77551	34.7	27.0099
212	5	1	1	40	0	119.6	50	1.1236	37.8
212	5	1	1	40	2	109.5	47.5	1.07955	34.6	8.44482
212	5	1	1	40	12	90.7	38.5	0.987179	28.7	24.1639
212	5	1	1	40	26	82.2	37	0.973684	26	31.2709
212	5	1	1	40	52	75.6	32.5	0.878378	23.9	36.7893
212	5	1	1	40	104	79.2	35	0.945946	25	33.7793
213	5	1	2	43	0	162.7	64	1.08475	54.5
213	5	1	2	43	2	146.5	58.5	1.125	49.1	9.95698
213	5	1	2	43	12
213	5	1	2	43	26	122.9	51	1.05155	41.2	24.4622
213	5	1	2	43	52	121.2	53	1.10417	40.6	25.5071
213	5	1	2	43	104
215	5	1	2	44	0	145.1	51	0.910714	44
215	5	1	2	44	2	128.5	51	1	39	11.4404
215	5	1	2	44	12	119	47	0.930693	36	17.9876
215	5	1	2	44	26	102	42	0.9	30.9	29.7
215	5	1	2	44	52	89.6			27.1	38.2495
215	5	1	2	44	104	102.6	46	0.92	31.1	29.2901
216	5	2	2	46	0	127.3	46	0.87619	48.2
216	5	2	2	46	2	117.5	42.5	0.876289	44.5	7.69835
216	5	2	2	46	12	109.4	42	0.865979	41.4	14.0613
216	5	2	2	46	26	103.7	41.5	0.873684	39.3	18.5389
216	5	2	2	46	52	101.4	40	0.9	38.4	20.3
216	5	2	2	46	104	105.2	40	0.851064	39.8	17.3606
218	5	2	2	40	0	99.8	43.5	0.90625	37.2
218	5	2	2	40	2	92.5	42	0.893617	34.5	7.31463
218	5	2	2	40	12	82.8	38	0.863636	30.8	17.0341
218	5	2	2	40	26	75.1	36.5	0.890244	28	24.7495
218	5	2	2	40	52	69.7	33	0.8	26	30.2
218	5	2	2	40	104	69.4	34.5	0.8625	25.9	30.4609
220	5	2	1	57	0	103.7	45	0.849057	41.8
220	5	2	1	57	2	95.8	43.5	0.87	38.6	7.61813
220	5	2	1	57	12	88.5	40	0.869565	34.5	14.6577
220	5	2	1	57	26	82.4	40	0.869565	33.2	20.54
220	5	2	1	57	52	78.9	38	0.863636	31.8	23.9151
220	5	2	1	57	104	79.2	39	0.886364	31.9	23.6258
2	2	2	2	35	0	104.5			35.5
2	2	2	2	35	2
2	2	2	2	35	12	80			27.2	23.445
2	2	2	2	35	26	75	37	0.974	25.5	28.2297
2	2	2	2	35	52	75.6	34	0.919	25.7	27.6555
2	2	2	2	35	104	80	35	0.897	27.15	23.445
3	2	2	2	56	0	101.8			45.2
3	2	2	2	56	2
3	2	2	2	56	12	82.3			36.5	19.1552
3	2	2	2	56	26	69.1	36	0.911	30.7	32.1218
3	2	2	2	56	52	60.2	33	0.892	26.8	40.8644
3	2	2	2	56	104	60.3	32.5	0.833	26.9	40.7662
4	2	2	2	50	0	131.4			46.6
4	2	2	2	50	2	125.3			44.5	4.64231
4	2	2	2	50	12	112.6	43	0.827	40	14.3075
4	2	2	2	50	26	99.3	39	0.796	35.2	24.4292
4	2	2	2	50	52	86.3	37	0.804	30.6	34.3227
4	2	2	2	50	104	81.3	35	0.813	28.9	38.1279
14	2	2	2	41	0	135	49	0.845	51.4
14	2	2	2	41	2	127.4	47.25	0.829	48.5	5.62963
14	2	2	2	41	12	116	45.5	0.867	44.1	14.0741
14	2	2	2	41	26	109.5	40	0.8	41.7	18.8889
14	2	2	2	41	52	98.8	39	0.796	37.6	26.8148
14	2	2	2	41	104	94.5	39	0.975	36.1	30
21	2	2	2	55	0	125	50	0.82	49.5
21	2	2	2	55	2	116.8	47	0.797	46.3	6.56
21	2	2	2	55	12	102.5	42	0.764	40.6	18
21	2	2	2	55	26	91.5	39.5	0.79	36.2	26.8
21	2	2	2	55	52	76	37	0.822	30.4	39.2
21	2	2	2	55	104	75	36	0.857	30.2	40
28	2	1	2	42	0	146.8	60	0.968	54.2
28	2	1	2	42	2	131.8	55	0.902	48.6	10.218
28	2	1	2	42	12	112.3	48	0.906	41.4	23.5014
28	2	1	2	42	26	104.8	50.5	1.01	38.7	28.6104
28	2	1	2	42	52	102.8	48	0.951	37.9	29.9728
28	2	1	2	42	104	110.9	46.75	0.925	41.23	24.455
37	2	1	2	45	0	205.9	65	0.929	56.6
37	2	1	2	45	2	188.3	64	0.955	51.8	8.54784
37	2	1	2	45	12	175.8	60	0.952	48.3	14.6187
37	2	1	2	45	26	164	56	0.982	45.1	20.3497
37	2	1	2	45	52	153.7	52	0.962	43	25.3521
37	2	1	2	45	104	151.4	51.5	0.903	42.84	26.4692
56	2	2	1	42	0	130.1	52	0.852	49.22
56	2	2	1	42	2	120.7	53.5	0.891	45.7	7.22521
56	2	2	1	42	12	108.2	46.5	0.83	41	16.8332
56	2	2	1	42	26
56	2	2	1	42	52	81.3	40.5	0.78	30.8	37.5096
56	2	2	1	42	104	86	40	0.833	32.5	33.897
70	2	2	2	49	0	125.4	46	0.836	37.9
70	2	2	2	49	2	116.2	43.5	0.821	35.2	7.33652
70	2	2	2	49	12	100.9			31	19.5375
70	2	2	2	49	26	92.2	36	0.782	28.4	26.4753
70	2	2	2	49	52	83.6	36.5	0.829	25.3	33.3333
70	2	2	2	49	104
71	2	2	1	51	0	127.3	55	0.932	52
71	2	2	1	51	2	118	50	0.892	49.1	7.30558
71	2	2	1	51	12	109.8	46	0.867	45.7	13.7471
71	2	2	1	51	26	103.4	48.5	0.915	42.28	18.7745
71	2	2	1	51	52	92.6	45	0.909	37.93	27.2584
71	2	2	1	51	104	77.1	39	0.866	32.04	39.4344
78	2	1	1	59	0	131.5			45.4
78	2	1	1	59	2	117.3	53	1.029	40.5	10.7985
78	2	1	1	59	12	107.6	50	1.03	37.16	18.1749
78	2	1	1	59	26	97	46	1	35.5	26.2357
78	2	1	1	59	52	93.7	41.5	0.902	32.35	28.7452
78	2	1	1	59	104	95.4	46	10.3	33	27.4525
80	2	2	2	43	0	108.4	42.25	0.782	43.8
80	2	2	2	43	2	103.63	42	0.792	41.7	4.40037
80	2	2	2	43	12
80	2	2	2	43	26	78	34	0.772	30.95	28.0443
80	2	2	2	43	52	67.7	31	0.775	26.81	37.5461
80	2	2	2	43	104
82	2	2	1	50	0	85.8	42.5	0.923	42.4
82	2	2	1	50	2	82	37	0.831	40.53	4.4289
82	2	2	1	50	12	73.7	39	0.906	36.4	14.1026
82	2	2	1	50	26	70.5	37.75	0.898	34.86	17.8322
82	2	2	1	50	52	70.45	36.5	0.901	34.74	17.8904
82	2	2	1	50	104	73.2	39	0.928	36.1	14.6853
96	2	2	2	52	0	137.8	55	0.956	49
96	2	2	2	52	2	131.4	53	0.986	47.1	4.64441
96	2	2	2	52	12	117.5	50.5	0.926	41.8	14.7315
96	2	2	2	52	26	110.9	48	0.905	39.46	19.521
96	2	2	2	52	52	105.3	45.5	0.9	37.46	23.5849
96	2	2	2	52	104
99	2	2	2	61	0	146.8	59	0.983	52.1
99	2	2	2	61	2	131.3	51	0.927	46	10.5586
99	2	2	2	61	12	115.8	44.75	0.844	40.5	21.1172
99	2	2	2	61	26	103.8	44	0.897	36.32	29.2916
99	2	2	2	61	52	94	43	0.934	32.9	35.9673
99	2	2	2	61	104	93	39	0.804	32.6	36.6485
102	2	2	2	45	0	118.2	46	0.821	47.28
102	2	2	2	45	2	110.13	45	0.865	44.4	6.82741
102	2	2	2	45	12	101.1	43.5	0.861	40.7	14.467
102	2	2	2	45	26	93.6	37.5	0.75	37.67	20.8122
102	2	2	2	45	52	80.4	35	0.777	32.37	31.9797
102	2	2	2	45	104	74.8	35	0.833	30.2	36.7174
104	2	2	1	46	0	136.8	53	0.89	55.95
104	2	2	1	46	2	127.7	51.5	0.88	52.32	6.65205
104	2	2	1	46	12	114.6	47.5	0.896	46.95	16.2281
104	2	2	1	46	26	104.4	43	0.834	42.69	23.6842
104	2	2	1	46	52	98.7	39	0.795	41.11	27.8509
104	2	2	1	46	104	98.7	41	0.812	40.9	27.8509
106	2	2	2	22	0	134.9	54	0.931	56.19
106	2	2	2	22	2	122.8	47.5	0.848	21.14	8.96961
106	2	2	2	22	12	111.1	46	0.884	45.54	17.6427
106	2	2	2	22	26	100.1	42	0.857	41	25.7969
106	2	2	2	22	52	83.6	39	0.886	34.84	38.0282
106	2	2	2	22	104	83.6	38.5	0.872	34.84	38.0282
109	2	2	2	51	0	113.2	50	0.877	47.06
109	2	2	2	51	2	102.5	50.5	0.855	42.68	9.4523
109	2	2	2	51	12	91.7	43.5	0.813	38.83	18.9929
109	2	2	2	51	26	81.8	41	0.836	34.67	27.7385
109	2	2	2	51	52	80	40.5	0.826	34.4	29.3286
109	2	2	2	51	104
114	2	2	1	29	0	133.7	55	1	44.77
114	2	2	1	29	2	124.6	48.5	0.898	41.76	6.80628
114	2	2	1	29	12	115	46.5	0.911	38.77	13.9865
114	2	2	1	29	26	107.6	47	0.959	36.1	19.5213
114	2	2	1	29	52	100	45	0.947	33.5	25.2057
114	2	2	1	29	104
138	2	2	2	47	0	109	44	0.838	41.26
138	2	2	2	47	2	101.4	43.5	0.836	38.38	6.97248
138	2	2	2	47	12	90	39	0.829	33.71	17.4312
138	2	2	2	47	26	82.9	35	0.795	31.3	23.945
138	2	2	2	47	52	79.1	35	0.813	29.9	27.4312
138	2	2	2	47	104
139	2	2	2	64	0	117.9	48.5	0.881	46.05
139	2	2	2	64	2
139	2	2	2	64	12	100.1	43.5	0.878	39.07	15.0975
139	2	2	2	64	26	90.8	41.5	0.846	35.39	22.9856
139	2	2	2	64	52	81.7	40.25	0.871	31.9	30.704
139	2	2	2	64	104	84.8	40.75	0.867	33.1	28.0746
144	2	2	2	52	0	104			40.58
144	2	2	2	52	2	95.3	41.5	0.864	37.21	8.36538
144	2	2	2	52	12	84.8	39		33.05	18.4615
144	2	2	2	52	26	77.1	36	0.867	30.1	25.8654
144	2	2	2	52	52	69.7	32.25	0.785	27.2	32.9808
144	2	2	2	52	104	60.6	29	0.734	23.7	41.7308
145	2	2	2	23	0	130	48.5	0.829	52.3
145	2	2	2	23	2	120.3	50.5	0.885	48.4	7.46154
145	2	2	2	23	12	112	47.5	0.913	46.1	13.8462
145	2	2	2	23	26	109	46	0.92	41	16.1538
145	2	2	2	23	52	94.8	42	0.865	38.2	27.0769
145	2	2	2	23	104	90.9	38.75	0.794	36.6	30.0769
150	2	2	2	46	0	111.09	46.5	0.845	43.3
150	2	2	2	46	2	104.7	44	0.83	40.7	5.75209
150	2	2	2	46	12	97.9	42	0.807	38.1	11.8733
150	2	2	2	46	26	91.5	42	0.848485	35.7	17.6344
150	2	2	2	46	52	86.8	40	0.833	33.9	21.8652
150	2	2	2	46	104	79.9	36	0.782609	31.2	28.0763
154	2	2	2	24	0	128.1	45.5	0.798246	51.6
154	2	2	2	24	2	121	43.5	0.790909	48.8	5.54254
154	2	2	2	24	12
154	2	2	2	24	26	95.7	45	0.849057	38.9	25.2927
154	2	2	2	24	52	96.7	39.5	0.814433	39	24.5121
154	2	2	2	24	104
155	2	2	2	53	0	119.8	48.5	0.850877	48.7
155	2	2	2	53	2	107.46	47	0.839286	43.7	10.3005
155	2	2	2	53	12
155	2	2	2	53	26	94.5	39	0.804124	38.1	21.1185
155	2	2	2	53	52	81.4	38	0.826087	33.1	32.0534
155	2	2	2	53	104	72.3	36	0.818182	29.6	39.6494
163	2	2	1	55	0	97.1	45	0.938	37.9
163	2	2	1	55	2	92.3	41.5	0.902	36	4.94336
163	2	2	1	55	12	86	40	0.888889	33.6	11.4315
163	2	2	1	55	26	82.8	39	0.886364	32.3	14.7271
163	2	2	1	55	52	83.4	39	0.906977	32.6	14.1092
163	2	2	1	55	104
165	2	2	1	36	0	123.29	48	0.857	46.3
165	2	2	1	36	2	111.7	44	0.830189	46.3	9.4006
165	2	2	1	36	12
165	2	2	1	36	26	95.3	42	0.857143	35.8	22.7026
165	2	2	1	36	52	82.1	38	0.835165	30.8	33.409
165	2	2	1	36	104
167	2	1	1	49	0	116.8	51	1.063	39.1
167	2	1	1	49	2	105.8	49	1.02083	35.5	9.41781
167	2	1	1	49	12	94.9	42.9	1.02143	31.8	18.75
167	2	1	1	49	26	87.1	42	1.02439	29.2	25.4281
167	2	1	1	49	52	85.8			28.8	26.5411
167	2	1	1	49	104	89.9	42	1.05	30.1	23.0308
170	2	1	1	49	0	126.96	50.5	0.995	40.2
170	2	1	1	49	2	118.7	49	1	37.5	6.50599
170	2	1	1	49	12	106	45	0.957447	33.5	16.5091
170	2	1	1	49	26	95.16	42.5	0.965909	30.1	25.0473
170	2	1	1	49	52	103.2	43	0.977273	32.6	18.7146
170	2	1	1	49	104
173	2	2	2	28	0	120.7	49.5	0.933962	47.2
173	2	2	2	28	2
173	2	2	2	28	12	94.7	45	0.927835	37	21.541
173	2	2	2	28	26	80.8	45	0.927835	31.7	33.0572
173	2	2	2	28	52	69	37	0.91358	27.8	42.8335
173	2	2	2	28	104	66.6	35.5	0.898734	26	44.8219
176	2	1	2	27	0	140.7	50	0.877193	48.6
176	2	1	2	27	2	127.78	48	0.872727	44.1	9.18266
176	2	1	2	27	12	108.6	46.5	0.93	37.5	22.8145
176	2	1	2	27	26	94.8	40	0.888889	32.7	32.6226
176	2	1	2	27	52	77.7	36	0.96	26.8	44.7761
176	2	1	2	27	104	84.6	34	0.809524	29.2	39.8721
180	2	2	2	33	0	111	50	0.934579	43.3
180	2	2	2	33	2	99.79	48	0.941176	39	10.0991
180	2	2	2	33	12	89.5	43	0.895833	35	19.3694
180	2	2	2	33	26	78.52	44	1	30.7	29.2613
180	2	2	2	33	52	67.7	31	1.06897	26.4	39.009
180	2	2	2	33	104	66.4	31	0.794872	25.9	40.1802
190	2	2	2	47	0	124.1	48	0.827586	47
190	2	2	2	47	2	112	41	0.780952	42.4	9.7502
190	2	2	2	47	12	101.6	41	0.780952	38.4	18.1305
190	2	2	2	47	26	93	39	0.78	35.2	25.0604
190	2	2	2	47	52	90.4	38.5	0.785714	34.2	27.1555
190	2	2	2	47	104
193	2	1	2	32	0	117.7	42	1.10526	40
193	2	1	2	32	2	100	40	1.14286	34	15.0382
193	2	1	2	32	12	88	37	1.12121	30.1	25.2336
193	2	1	2	32	26	78.5	35	0.853659	26.7	33.305
193	2	1	2	32	52	81.9	35	0.853659	27.8	30.4163
193	2	1	2	32	104	85.6	34	0.829268	28.8	27.2727
194	2	2	2	26	0	133.4	48.5	0.815126	50.5
194	2	2	2	26	2	122.4	47	0.839286	46.5	8.24588
194	2	2	2	26	12	107.7	45	0.849057	40.8	19.2654
194	2	2	2	26	26	97.7	42	0.857143	37	26.7616
194	2	2	2	26	52	91.1	37	0.770833		31.7091
194	2	2	2	26	104
200	2	2	2	38	0	101.7	42.5	0.867347	37.1
200	2	2	2	38	2	92.2	41	0.87234	33.8	9.3412
200	2	2	2	38	12	82.5	37.5	0.824176	31	18.8791
200	2	2	2	38	26	78	36	0.837209	28.6	23.3038
200	2	2	2	38	52	72.4	32	0.780488	26.6	28.8102
200	2	2	2	38	104	72.2	41	0.804878	26.1	29.0069
210	2	2	2	31	0	123.5	43.5	0.82	49.8
210	2	2	2	31	2	110.7	41	41/51/5	44.6
210	2	2	2	31	12	94.8	36.5	0.776596	38.2
210	2	2	2	31	26	79	31.5	31.5/41/5	31.7
210	2	2	2	31	52	76.7	36	8.88889	30.9	37.9
					104
211	2	1	1	60	0	108.5	52	1.06122	43.7
211	2	1	1	60	2
211	2	1	1	60	12	93.4	46	0.958333	37.7
211	2	1	1	60	26
211	2	1	1	60	52
					104

## Sheet: Gut hormones + VAS
Subject	Procedure	Sex	DM2	Age	Week	Time	Insulin	Glucose	HOMA	Insulinogenic index	GLP1	PYY	Leptin	Ghrelin	Q1_0hr	Q1_30min	Q1_1hr	Q1_2hr	Q3_0hr	Q3_30min	Q3_1hr	Q3_2hr	Q4_0hr	Q4_30min	Q4_1hr	Q4_2hr	Q6_0hr	Q6_30min	Q6_1hr	Q6_2hr
72	5	2	1	43	0	0	27.8	154	10.4842	1.85	20	345	49	438	62	78		65	38	18		15	37	17		24	0	0		0
72	5	2	1	43	0	15
72	5	2	1	43	0	30	68.5	176			22	442		377
72	5	2	1	43	0	60	71.4	181			27	307		335
72	5	2	1	43	0	90	65.7	161			23	312		348
72	5	2	1	43	0	120	59	149			25	356		312
72	5	2	1	43	2		28.2	163	11.2566			684	61.1	201
72	5	2	1	43	12		26.7	118	7.71547			701	52.5	233
72	5	2	1	43	26	0	23.4	99	5.6731	1.37429	22	482	41.2	220	48.5	2.5	1	67	41	100	88	58.5	21	2.5	0	13	2	90.5	82	6
72	5	2	1	43	26	15
72	5	2	1	43	26	30	71.5	134			66	1294		193
72	5	2	1	43	26	60	54.6	133			36	1235		245
72	5	2	1	43	26	90	56.8	136			31	1319		225
72	5	2	1	43	26	120	36.8	119			25	1146		190
72	5	2	1	43	52	0	16	93	3.64395	2.04545	18	191	62.2	272	34	2.5	8.5	22	56	98	96.5	68	11	1.5	10	7	3	1	3	3
72	5	2	1	43	52	15						328		290
72	5	2	1	43	52	30	106	137			36	253		240
72	5	2	1	43	52	60	90.7	126			28	227		290
72	5	2	1	43	52	90	34.2	100			19	227		274
72	5	2	1	43	52	120	22.6	93			17			291
72	5	2	1	43	104	0
72	5	2	1	43	104	15
72	5	2	1	43	104	30
72	5	2	1	43	104	60
72	5	2	1	43	104	90
72	5	2	1	43	104	120
168	5	2	2	48	0	0	23.7	91	5.28152	7.0125	17.04	37	62	331	19.5	0	1	29.5	23	99	82	57	0	0	0	0	60	39	57	33.5
168	5	2	2	48	0	15	215	119			30.06	70		278
168	5	2	2	48	0	30	192	115			14	72		306
168	5	2	2	48	0	60	112	105			33.33	86		306
168	5	2	2	48	0	90	113	110				106		277
168	5	2	2	48	0	120	125	113				106		260
168	5	2	2	48	2		36.1	82	7.2492			127	39	267
168	5	2	2	48	12		18.2	79	3.52101			228	38.5	292
168	5	2	2	48	26	0	4.88	90	1.07555	-4.226	9.75	207	29.4	111	0	0	0	17	44	100	100	80	0	0	0	0	0	32	5	0
168	5	2	2	48	26	15	234	111			25.05	260		115
168	5	2	2	48	26	30	89.4	70			15.93	230		108
168	5	2	2	48	26	60	20.8	63			11.74	197		113
168	5	2	2	48	26	90	9.62	76				189		123
168	5	2	2	48	26	120	5.79	84				189		110
168	5	2	2	48	52	0	3.41	78	0.651355	-1.6916	4.66	161	12.8	150	74	0	0	0	0	92	92	82	0	0	0	0	0	26	11	25
168	5	2	2	48	52	15	191	101			32.96	255		144
168	5	2	2	48	52	30	45.7	53			36.59	264		135
168	5	2	2	48	52	60	13.3	67			16.01	241		178
168	5	2	2	48	52	90	11.1	83				210		197
168	5	2	2	48	52	120	6.85	80				201		192
168	5	2	2	48	104	0	10.7	80	2.09625	-5.66471	20.42	104	18.9	222
168	5	2	2	48	104	15	291	89			70.83	239		176
168	5	2	2	48	104	30	107	63			46.47	219		174
168	5	2	2	48	104	60	57.7	59			43.07	202		162
168	5	2	2	48	104	90	30.2	68				179		143
168	5	2	2	48	104	120	17.3	74				188		184
174	5	2	2	48	0	0	1.6	87	0.340885	17.9	18.7	192	60.9	248	26	0	0	29	0	87	79	41	0	0	0	0	13	0	0	0
174	5	2	2	48	0	15	82.8	100			21.95	226		241
174	5	2	2	48	0	30	109	93			25.17	232		187
174	5	2	2	48	0	60	72.2	85			30.7	213		180
174	5	2	2	48	0	90	52.9	94				212		203
174	5	2	2	48	0	120	36.6	89				235		225
174	5	2	2	48	2		13.5	87	2.87622			91	32.8	237
174	5	2	2	48	12		8.5	83	1.72769			77	24.2	289
174	5	2	2	48	26	0	3.84	88	0.827529	-1.72435	11.83	39	22.5	287	30.5	0	0	51.6	0	100	75.8	45.3	1.1	0	0	0	0	31.6	0	0
174	5	2	2	48	26	15	92.8	116			53.73	64		256
174	5	2	2	48	26	30	43.5	65			42.54	65		237
174	5	2	2	48	26	60	25.8	80			18.47	61		237
174	5	2	2	48	26	90	12	81				55		260
174	5	2	2	48	26	120	8.82	82				67		277
174	5	2	2	48	52	0	7.09	56	0.972307	16.13	15.02	134	36.4	287	14.7	15.8	3.2	6.3	65.3	84.2	51	63.2	3.2	1.1	68.4	25.3	6.3	67.4	4.2	24.2
174	5	2	2	48	52	15	111	68			46.85	332		256
174	5	2	2	48	52	30	120	63			30.72	341		237
174	5	2	2	48	52	60	38.3	53			30.51	355		237
174	5	2	2	48	52	90	19.3	52				358		260
174	5	2	2	48	52	120	7.66	51				383		277
174	5	2	2	48	104	0	5.13	76	0.954773	-4.85389	12.1	141	31.4	348
174	5	2	2	48	104	15	159	93			43.86	275		336
174	5	2	2	48	104	30	92.5	58			37.5	285		315
174	5	2	2	48	104	60	40.2	67			21.24	255		312
174	5	2	2	48	104	90	21	76				303		278
174	5	2	2	48	104	120	14.7	75				297		282
182	5	2	2	46	0	0	6.64	94	1.5285	23.88	16.14	93	39.7	740	100	0	17.3	27.4	0	100	42.3	47.8	100	0	67.3	97.8	0	0	0	0
182	5	2	2	46	0	15	75.5	109			18.41	119		732
182	5	2	2	46	0	30	54.4	96			22.91	122		583
182	5	2	2	46	0	60	12.4	87			18.13	117		638
182	5	2	2	46	0	90	16.9	92				138		656
182	5	2	2	46	0	120	19.2	102				139		709
182	5	2	2	46	2		2.9	88	0.624956			80	17.3	217
182	5	2	2	46	12		4.04	75	0.742013			70	10	192
182	5	2	2	46	26	0	2	75	0.367333	-3.25	18.6	57	5.9	534	14.7	0	0	30.5	68.4	100	84.2	53.7	72.6	0	0	32.6	0	0	0	0
182	5	2	2	46	26	15	47.8	63			78.2	265		465
182	5	2	2	46	26	30	34.5	65			33.1	271		450
182	5	2	2	46	26	60	17.5	63			22.8	279		411
182	5	2	2	46	26	90	6.8	71				281		408
182	5	2	2	46	26	120	4.1	83				316		416
182	5	2	2	46	52	0	2.69	70	0.461126	-6.07889	13.38	126	8	327	100	0	0	4.2	65.3	84.2	51	63.2	47.9	0	0	9.4	0	0	0	0
182	5	2	2	46	52	15	101	66			37.08	242		296
182	5	2	2	46	52	30	57.4	61			35.58	213		271
182	5	2	2	46	52	60	20	51			27.31	225		252
182	5	2	2	46	52	90	7.15	65				199		277
182	5	2	2	46	52	120	4.85	74				201		276
182	5	2	2	46	104	0	2	82	0.401618	-2.60909	15.21	101	15	321
182	5	2	2	46	104	15	62.3	81			32.98	221		240
182	5	2	2	46	104	30	30.7	71			25.18	215		236
182	5	2	2	46	104	60	9.67	62			17.69	184		219
182	5	2	2	46	104	90	6.2	77				190		244
182	5	2	2	46	104	120	4.15	85				167		249
188	5	2	2	38	0	0	27.4	117	7.85065	2.19	14.1	85	71.8	876	25.5	19.1	5.3	0	0	73.4	86.2	100	0	3.2	0	0	0	3.2	0	0
188	5	2	2	38	0	15	103	130			32.8	227		781
188	5	2	2	38	0	30	115	157			28.5	197		706
188	5	2	2	38	0	60	132	148			19.4	139		658
188	5	2	2	38	0	90	103	131				141		697
188	5	2	2	38	0	120	119	126				183		679
188	5	2	2	38	2		30.4	93	6.9235			63	71.3	236
188	5	2	2	38	12
188	5	2	2	38	26	0	27.2	80	5.32878	3.41111	10.5	76	59.9	153	10.4	0	0	26	83.3	100	86.5	56.3	88.5	9.4	82.3	15.6	0	0	0	0
188	5	2	2	38	26	15	220	116			41.6	496		151
188	5	2	2	38	26	30	150	116			20.9	275		140
188	5	2	2	38	26	60	77.2	79			11.2	197		155
188	5	2	2	38	26	90	41.3	69				225		160
188	5	2	2	38	26	120	40.7	71				244		170
188	5	2	2	38	52	0	22.8	77	4.29927	5.12	20.8	101	81.6	267	100	23	0	62.5	0	68.8	100	45.8	100	5.2	0	0	0	0	0	0
188	5	2	2	38	52	15	91.7	92			34.5	544		267
188	5	2	2	38	52	30	74	87			29.5	387		235
188	5	2	2	38	52	60	53.6	83			19.3	351		269
188	5	2	2	38	52	90	34.7	79				323		261
188	5	2	2	38	52	120	29.5	75				365		218
188	5	2	2	38	104	0	14.8	73	2.64578	3.415	22.6	24	58.8	321
188	5	2	2	38	104	15	124	102			27.52	118		240
188	5	2	2	38	104	30	83.1	93			30.22	92		236
188	5	2	2	38	104	60	48.7	77			26.43	50		219
188	5	2	2	38	104	90	26.8	72				78		244
188	5	2	2	38	104	120	22.3	70				90		249
196	5	2	1	53	0	0	33.9	160	13.2828	0.845455	25.84	176	45.1	707	86.2	23.4	27.7	51.1	8.5	85.1	74.1	72.3	4.3	1.1	0	2.1	80.9	75.5	0	3.2
196	5	2	1	53	0	15	43.2	162			46	208		717
196	5	2	1	53	0	30	52.5	182			41	234		668
196	5	2	1	53	0	60	72.7	220			41.88	224		602
196	5	2	1	53	0	90	70.1	245				192		570
196	5	2	1	53	0	120	87	248				166		559
196	5	2	1	53	2		25.4	136	8.45944			134	31.9	284
196	5	2	1	53	12		30.5	135	10.0833			178	36.7	273
196	5	2	1	53	26	0	18	64	2.82112	0.872973	49.44	171	49.1	479	66.7	14.6	45.8	62.5	0	70.8	57.3	21	18.8	0	2.6	0	75	0	11.5	60.4
196	5	2	1	53	26	15	52.3	110			90.52	303		486
196	5	2	1	53	26	30	50.3	101			74.54	304		449
196	5	2	1	53	26	60	47.8	118			59.2	244		406
196	5	2	1	53	26	90	28.5	79				219		406
196	5	2	1	53	26	120	21.7	65				252		393
196	5	2	1	53	52	0	21.9	87	4.66587	0.712069	44.57	137.149	55.1	346	29.5	5	33	67	0	78	49	30	8	0	0	0	40	4	35	36
196	5	2	1	53	52	15	71.7	148			103.04	250.2		319
196	5	2	1	53	52	30	63.2	145			61.56	233.7		308
196	5	2	1	53	52	60	45	138			36.93	163.6		283
196	5	2	1	53	52	90	36.9	122				303		286
196	5	2	1	53	52	120	30.6	99				279		282
196	5	2	1	53	104	0
196	5	2	1	53	104	15
196	5	2	1	53	104	30
196	5	2	1	53	104	60
196	5	2	1	53	104	90
196	5	2	1	53	104	120
197	5	2	2	27	0	0	44.1	81	8.74768	9.47143	9.18	13	51.4	413	49	7.3	77.1	79.2	0	86.5	36.5	20.8	19.8	0	0	0	0	0	0	60.4
197	5	2	2	27	0	15	18.3	101			27.33	111		478
197	5	2	2	27	0	30	243	102			22.41	86		387
197	5	2	2	27	0	60	211	105			16.75	85		385
197	5	2	2	27	0	90	164	99				107		401
197	5	2	2	27	0	120	16	90				97		417
197	5	2	2	27	2
197	5	2	2	27	12		9.9	71	1.72132			59	16.3	179
197	5	2	2	27	26	0	8.97	65	1.42782	3.16833	14.42	70	6.9	179	24.2	0	0	0	26.3	100	77.9	100	10.5	0	0	0	3.2	11.6	12.6	11.6
197	5	2	2	27	26	15	99.3	90			46.57	219		199
197	5	2	2	27	26	30	66	83			30.58	184		180
197	5	2	2	27	26	60	17.1	67			19.25	149		224
197	5	2	2	27	26	90	10.4	69				123		185
197	5	2	2	27	26	120	7.84	69				104		199
197	5	2	2	27	52	0	2.79	70	0.478268	-5.4525	9.32	62	4.1	169	46	0	0	26.6	0	97.9	88.3	90.4	1	0	0	0	0	0	0	0
197	5	2	2	27	52	15	55.9	82			33.014	269		163
197	5	2	2	27	52	30	24.6	66			19.48	207		174
197	5	2	2	27	52	60	8.13	68			8.68	167		160
197	5	2	2	27	52	90	6.02	67				143		190
197	5	2	2	27	52	120	3.99	72		0.0554167		151		178
197	5	2	2	27	104	0
197	5	2	2	27	104	15
197	5	2	2	27	104	30
197	5	2	2	27	104	60
197	5	2	2	27	104	90
197	5	2	2	27	104	120
201	5	2	2	46	0	0	10.6	84	2.18049	8.12	22.83	52	58.2	464	17.9	25.8	57.9	71.6	56.8	75.8	33.7	22.1	77.9	24.2	30.5	47.4	3.2	5.3	15.3	4.2
201	5	2	2	46	0	15	65.9	94			34.19	76		456
201	5	2	2	46	0	30	51.2	89			38.61	80		442
201	5	2	2	46	0	60	26.1	93			37.51	83		462
201	5	2	2	46	0	90	26.5	96				82		486
201	5	2	2	46	0	120	21.6	91				91		480
201	5	2	2	46	2		12.1	103	3.05205			41	38.1	189
201	5	2	2	46	12		6.4	72	1.12845			37	30.2	171
201	5	2	2	46	26	0	3.8	81	0.753768	-0.757143	10.97	27	32.1	155	25.5	2.1	36.7	60.6	20.2	71.3	50	39.4	18.1	3.2	22.3	18.1	3.2	4.3	0	9.6
201	5	2	2	46	26	15	49.9	92			34.42	221		128
201	5	2	2	46	26	30	14.4	67			19.13	170		187
201	5	2	2	46	26	60	5.91	83			11.78	102		181
201	5	2	2	46	26	90	5.73	91				90		172
201	5	2	2	46	26	120	5.51	88				68		152
201	5	2	2	46	52	0	6.73	93	1.53274	-1.039	21.51	7	44.5	163	37.9	5.3	43.2	76.8	29.5	93.7	44.2	78	15.8	1.1	21.1	41.1	9.5	26.3	0	0
201	5	2	2	46	52	15	82.8	85			39.39	103		165
201	5	2	2	46	52	30	37.9	63			32.74	64		161
201	5	2	2	46	52	60	16.9	66			20.89	11		178
201	5	2	2	46	52	90	7.88	92				7		164
201	5	2	2	46	52	120	7.58	93				7		170
201	5	2	2	46	104	0	3.66	83	0.743923	-0.948571	11.2	50.8	30.9
201	5	2	2	46	104	15	25.5	75			13.26	80.2
201	5	2	2	46	104	30	10.3	76			13.75	63.7
201	5	2	2	46	104	60	5.77	88			19.94	47.9
201	5	2	2	46	104	90	5.65	86				44.8
201	5	2	2	46	104	120	4.97					48.4
203	5	1	2	53	0	0	17.7	81	3.51097	0.55625	29.9	85	138.5	325	50	8	19	24	4	4	73	18	67	3		10	53	0	9	6
203	5	1	2	53	0	15	16.6	94			34.8	100		307
203	5	1	2	53	0	30	26.6	97			49.6	99		312
203	5	1	2	53	0	60	24.8	112			31	95		323
203	5	1	2	53	0	90	25.8	112				112		358
203	5	1	2	53	0	120	32.8	119				99		320
203	5	1	2	53	2		24.8
203	5	1	2	53	12		7.4	102	1.84842			27	29.1
203	5	1	2	53	26	0	5.83	93	1.32776	1.15444	33.9	12	22.5	137	100	0	0	0	85.3	100	0	0	4.2	0	0	0	54.7	23.2	0	0
203	5	1	2	53	26	15	37.2	119			97.4	74		137
203	5	1	2	53	26	30	37	120			50.7	87		155
203	5	1	2	53	26	60	23.8	125			19.1	56		140
203	5	1	2	53	26	90	14.7	123				79		151
203	5	1	2	53	26	120	12.2	118				50		128
203	5	1	2	53	52	0	4.55	90	1.00282	2.89722	50.7	10	16.3	185	91.7	7.3	0	0	26	91.7	100	100	25	3.1	0	0	1	21.9	0	0
203	5	1	2	53	52	15	46.4	112			85.1	145		191
203	5	1	2	53	52	30	56.7	108			68.7	140		188
203	5	1	2	53	52	60	30.7	101			37.9	119		207
203	5	1	2	53	52	90	15	104				83		179
203	5	1	2	53	52	120	13.1	99				92		188
203	5	1	2	53	104	0	8.26	95	1.92164	36.74	12.21	10	17.3
203	5	1	2	53	104	15	56	108			45.93	119.2
203	5	1	2	53	104	30	45	96			21.45	85.5
203	5	1	2	53	104	60	30.8	102			13.9	72.3
203	5	1	2	53	104	90	18.4	104				69.8
203	5	1	2	53	104	120	16.2	102				61.6
204	5	2	2	52	0	0	7.94	90	1.74998	1.57	3	129	59.2	885	51.1	51.1	70.2	68.1	9.6	50	36.2	29.8	12.8	21.3	13.8	10.6	20.2	8.5	16	7.4
204	5	2	2	52	0	15	12.4	97			5.34	159		852
204	5	2	2	52	0	30	20.5	98			6.1	179		890
204	5	2	2	52	0	60	28.2	111			5.8	191		879
204	5	2	2	52	0	90	22.2	113		0.452632		177		812
204	5	2	2	52	0	120	19.2	107				173		815
204	5	2	2	52	2		5	75	0.918333				27	286
204	5	2	2	52	12		6.3	69	1.06453			126	17.2	227
204	5	2	2	52	26	0	3.18	80	0.622997	-13.7533	24.3	95	15.5	267	72.6	6.4	13.8	9.6	12.6	68.1	61.7	56.4	41.1	13.8	18.1	18.1	48.4	57.4	8	11.7
204	5	2	2	52	26	15	165	110			48.59	275		251
204	5	2	2	52	26	30	85.7	74			38.89	211		240
204	5	2	2	52	26	60	28.2	64			29.47	282		197
204	5	2	2	52	26	90	11.5	69				224		210
204	5	2	2	52	26	120	7.58	80				203		215
204	5	2	2	52	52	0	4.07	79	0.787391	-3.3612	9.4	197	8.7	319	71.9	23.2	14.7	17.9	23	55.8	56.8	61.2	19.8	11.6	7.4	8.4	4.2	6.3	3.2	0
204	5	2	2	52	52	15	177	91			43.4	490		269
204	5	2	2	52	52	30	88.1	54			30.04	435		273
204	5	2	2	52	52	60	25.9	40			20.69	431		282
204	5	2	2	52	52	90	11.5	64				368		256
204	5	2	2	52	52	120	8.85	75				351		262
204	5	2	2	52	104	0	9.42	90	2.07617	-0.97617
204	5	2	2	52	104	15	235	85
204	5	2	2	52	104	30	55.3	43
204	5	2	2	52	104	60	22.8	62
204	5	2	2	52	104	90	12.3	85
204	5	2	2	52	104	120	10.4	87
205	5	2	2	39	0	0	19.5	93	4.44106	4.33929	35.79	71	75.7	671	32	6	23	53	46	31	52	23	11	5	11	32	4	1	7	9
205	5	2	2	39	0	15	63.9	107			40.21	70		659
205	5	2	2	39	0	30	141	121			37.93	72		541
205	5	2	2	39	0	60	50.1	86			27.91	61		562
205	5	2	2	39	0	90	34.9	93				80		638
205	5	2	2	39	0	120	44.2	92				89		662
205	5	2	2	39	2		20.4	83	4.14646			12	44.3	115
205	5	2	2	39	12			63				10	17.2	241
205	5	2	2	39	26	0	7.15	79	1.38325	6.58103	24.85	10	15.5	172	37.5	6.3	10.5	42.1	22.9	67.7	70.5	25.3	13.5	9.4	3.2	5.3	0	10.4	5.3	4.2
205	5	2	2	39	26	15	155	111			41.87	64		163
205	5	2	2	39	26	30	198	108			39.79	80		178
205	5	2	2	39	26	60	49.1	65			33.82	35		171
205	5	2	2	39	26	90	24.5	75				40		178
205	5	2	2	39	26	120	13.7	78				19		195
205	5	2	2	39	52	0	6.32	80	1.23816	-16.0971	28	10	8.7	165	37.5	1.1	3.2	45.3	1	88.4	82.1	40	50	10.5	5.3	27.4	0	2.1	0	2.1
205	5	2	2	39	52	15	177	113			68.6	61		181
205	5	2	2	39	52	30	119	73			32.5	32.6		191
205	5	2	2	39	52	60	23.5	61			30.7	14		164
205	5	2	2	39	52	90	15.2	68				7.7		187
205	5	2	2	39	52	120	11.1	71						177
205	5	2	2	39	104	0	3.72	82	0.747009	-15.595	10.5
205	5	2	2	39	104	15	100	123			38.8
205	5	2	2	39	104	30	66.1	78			21.1
205	5	2	2	39	104	60	17.4	73			9.8
205	5	2	2	39	104	90	8.42	80		-0.3925
205	5	2	2	39	104	120	9.36	76
207	5	2	2	38	0	0	5.28	88	1.13785	6.71333	16.71	78	10.23	546	3.2	2.1	1.1	2.1	21.3	95.7	91.5	89.4	22.3	1.1	1.1	2.1	1.1	56.4	30.9	18.1
207	5	2	2	38	0	15	70.2	109			25.42	85		629
207	5	2	2	38	0	30	65.7	97			28.35	70		452
207	5	2	2	38	0	60	16.5	88			24.07	69		478
207	5	2	2	38	0	90	21.6	98				61		443
207	5	2	2	38	0	120	28.8	107				45		403
207	5	2	2	38	2
207	5	2	2	38	12		1.9	79	0.367578				86	217
207	5	2	2	38	26	0	8.33	81	1.65234	-1.12972	25.68	24	77.5	199	12.6	0	0	47.9	4.2	96.8	16	21.3	48.4	0	0	2.1	4.2	10.6	3.2	2.1
207	5	2	2	38	26	15	63.5	51			62.34	108		196
207	5	2	2	38	26	30	49	45			57.41	93		208
207	5	2	2	38	26	60	10.2	49			40.14	64		170
207	5	2	2	38	26	90	10.5	71				51		256
207	5	2	2	38	26	120	9.65	67				56		240
207	5	2	2	38	52	0	15.2	94	3.49897	-0.3	11.78	42.5	20.4		23.4	4.3	2.1	42.1	4.3	72.3	96.8	56.8	0	0	0	2.1	2.1	11.7	0	0
207	5	2	2	38	52	15	41	72			26.8	24
207	5	2	2	38	52	30	24.2	64			23.48	16
207	5	2	2	38	52	60	8.08	71			15.44	14
207	5	2	2	38	52	90	6.03	74				10
207	5	2	2	38	52	120	5.98	81				10
207	5	2	2	38	104	0
207	5	2	2	38	104	15
207	5	2	2	38	104	30
207	5	2	2	38	104	60
207	5	2	2	38	104	90
207	5	2	2	38	104	120
209	5	2	2	35	0	0	8.43	80	1.65153	8.31889	17.07	34	62	226					25.5	100	85.1	67	0	0	87.2	60.6	0	0	0	0
209	5	2	2	35	0	15	97.9	100			49.82	131		178
209	5	2	2	35	0	30	83.3	89			34.1	88		189
209	5	2	2	35	0	60	28.7	72			25.37	64		187
209	5	2	2	35	0	90	16.3	85				106		186
209	5	2	2	35	0	120	13.5	75				92		188
209	5	2	2	35	2		8.1	90	1.78524			10	39.9	124
209	5	2	2	35	12							10	6
209	5	2	2	35	26	0	77.5	79	14.9933	1.20833	3.67	10	50.6	282	0	7.4	23.2	52.6	43.8	83.2	23.2	71.6	0	2.1	0	10.5	0	0	0	0
209	5	2	2	35	26	15	206	67			28.57	86		186
209	5	2	2	35	26	30	121	115			28.14	85		190
209	5	2	2	35	26	60	24.2	81			16.56	67		222
209	5	2	2	35	26	90	16	70				36		168
209	5	2	2	35	26	120	9.73	72				23		159
209	5	2	2	35	52	0	4.87	86	1.02564	-8.1775	12.23	10	34.7		0	0	0	0	67.7	55.8	79.7	74.7	0	0		88.4	0	0	0	0
209	5	2	2	35	52	15	203	114			19.14	114.3
209	5	2	2	35	52	30	103	74			19.08	83
209	5	2	2	35	52	60	21.4	64			5.9	63
209	5	2	2	35	52	90	12.9	76				70.5
209	5	2	2	35	52	120	12.1	78				53.3
209	5	2	2	35	104	0	4.6				7.51
209	5	2	2	35	104	15	131				17.39
209	5	2	2	35	104	30	33.9				12.98
209	5	2	2	35	104	60	11.1				13.49
209	5	2	2	35	104	90	10.3
209	5	2	2	35	104	120	7.83
212	5	1	1	40	0	0	2.29	100	0.560796	-0.05725	27.22	48	27	327	29.8	0	6.4	10.6	94.7	88.3	71.3	71.3	10.6	0	0	0	7.4	0	0	0
212	5	1	1	40	0	15	2.49	130			40.69	71		334
212	5	1	1	40	0	30		140			47.85	91		305
212	5	1	1	40	0	60	96.9	138			28.96	61		279
212	5	1	1	40	0	90		126				50		237
212	5	1	1	40	0	120	84.6	119				61		263
212	5	1	1	40	2		19					110
212	5	1	1	40	12		11.8	76	2.19616			10		209
212	5	1	1	40	26	0	8.5	76	1.58198	30.8333	21.45	8	2.4	240	24.2	0	6.4	6.4	27.4	78.7	68.1	29.8	12.6	0	12.8	23.4	0	0	0	0
212	5	1	1	40	26	15	205	118			57.48	172		223
212	5	1	1	40	26	30	101	79			45.26	175		211
212	5	1	1	40	26	60	30	47			34.15	141		216
212	5	1	1	40	26	90	12.1	62				116		199
212	5	1	1	40	26	120	9.42	61				87		201
212	5	1	1	40	52	0	5.24	73	0.936749	-25.1267	5.79	13.8	1.3		6.3	3.2	14.7	26.3	42.7	84.2	40	41.1	21.9	0	7.4	21.1	3.1	20	4.2	6.3
212	5	1	1	40	52	15	277	106			46.04	60
212	5	1	1	40	52	30	156	67			38.56	53.7
212	5	1	1	40	52	60	35.6	53			23.62	39
212	5	1	1	40	52	90	22.8	79				29.7
212	5	1	1	40	52	120	16.6	77				14.2
212	5	1	1	40	104	0	12.1				8
212	5	1	1	40	104	15	170				44
212	5	1	1	40	104	30	39				17.5
212	5	1	1	40	104	60	18.1				10.9
212	5	1	1	40	104	90	11.5
212	5	1	1	40	104	120	6.92
213	5	1	2	43	0	0	24.1	85	5.01655	2.37568	37.37	7	58.2	266	24.5	10.6	30.9	48.9	63.8	86.2	29.8	17	8.5	6.4	2.1	3.2	0	0	0	0
213	5	1	2	43	0	15	54.4	104			42.77	7		266
213	5	1	2	43	0	30	112	122			42.86	17		229
213	5	1	2	43	0	60	114	128			28.51	9		210
213	5	1	2	43	0	90	78.9	117				7		235
213	5	1	2	43	0	120	73	115				7		231
213	5	1	2	43	2		29	95	6.74669			7	41.5	152
213	5	1	2	43	12
213	5	1	2	43	26	0	11.5	88	2.47828	5.60909	5.95	10	7.7	147	27.7	0	0	0	14.9	88.3	89.4	83.2	0	0	0	0	0	0	0	0
213	5	1	2	43	26	15	114	110			28.68	122		129
213	5	1	2	43	26	30	73.2	99			23.35	89		105
213	5	1	2	43	26	60	21.1	86			17.39	58		121
213	5	1	2	43	26	90	13.2	89				57		129
213	5	1	2	43	26	120	12.6	89				47		119
213	5	1	2	43	52	0	14.1				12.64	70	23.7		27.1	6.3	0	17.9	16.7	84.1	78.9	70.5	3.1	1.1	0	0	0	0	0	0
213	5	1	2	43	52	15	121				21.57	72.28
213	5	1	2	43	52	30	89				23.17	52.3
213	5	1	2	43	52	60	28.8				19.34	62
213	5	1	2	43	52	90	18.6					50
213	5	1	2	43	52	120	14.6					54
213	5	1	2	43	104	0
213	5	1	2	43	104	15
213	5	1	2	43	104	30
213	5	1	2	43	104	60
213	5	1	2	43	104	90
213	5	1	2	43	104	120
215	5	1	2	44	0	0	4.37	93	0.995253	6.35187	25.14	7	64.2	506	0	4.3	20.4	46.2	19.1	22.6	0	63.4	53.2	13.4	24.7	42.5	0	0	0	0
215	5	1	2	44	0	15	61.7	99			27.5	7		538
215	5	1	2	44	0	30	106	109			31.13	7		504
215	5	1	2	44	0	60	95.6	92			28.08	7		394
215	5	1	2	44	0	90	49.6	94				14		431
215	5	1	2	44	0	120	28.7	84				16		403
215	5	1	2	44	2		37.5	87	7.9895			10	13.6	61
215	5	1	2	44	12		8	91	1.78279			10	11.3	40
215	5	1	2	44	26	0	4.58	72	0.807546	8.964	16.9	14	5.9		52	6.5	2	0	44	95	56	50	60.5	0	0	11	3.5	54	0	5
215	5	1	2	44	26	15	88.9	80			99.1	188.7
215	5	1	2	44	26	30	49.4	77			44.8	185
215	5	1	2	44	26	60	21.1	79			22.3	128
215	5	1	2	44	26	90	9.98	69				96
215	5	1	2	44	26	120	8.8	75				101
215	5	1	2	44	52	0	4.52				5.5				80	59	68.5	66.5	6	69	18	45	95	87	88	88	10	37	33	42
215	5	1	2	44	52	15	139				35.7
215	5	1	2	44	52	30	55.3				12.3
215	5	1	2	44	52	60	22.1				4.6
215	5	1	2	44	52	90	10.7
215	5	1	2	44	52	120	10.2
215	5	1	2	44	104	0
215	5	1	2	44	104	15
215	5	1	2	44	104	30
215	5	1	2	44	104	60
215	5	1	2	44	104	90
215	5	1	2	44	104	120
216	5	2	2	46	0	0	29.3	111	7.96452	1.97234	14.25	10	82.3	367	50	67	49.5	79	0	76	46	5	49	16	55	51.5	55	4	8	15
216	5	2	2	46	0	15	66.7	131			18.33	11		361
216	5	2	2	46	0	30	122	158		-3.47059	18.28	10		321
216	5	2	2	46	0	60	186	160			16.24	97		296
216	5	2	2	46	0	90	181	141				10		291
216	5	2	2	46	0	120	115	113		3.00833		70		295
216	5	2	2	46	2		17.8	77	3.35645			10	16.8	200
216	5	2	2	46	12		6.7	77	1.26338			34	18.4	214
216	5	2	2	46	26	0	8.1	76	1.50754	4.01667		74.8	39.6	256	71	57	66	47	23	55	26	52	62	55	3	55	7	5	1	5
216	5	2	2	46	26	15	223	160				188.4		175
216	5	2	2	46	26	30	225	130				230		197
216	5	2	2	46	26	60	63.2	55				194.9		150
216	5	2	2	46	26	90	26.7	59				176.8		135
216	5	2	2	46	26	120	14.1	67				142.5		151
216	5	2	2	46	52	0		77		0	14.3	94	33.4		64	33	60	71	35	68	50	38	54	53	54	32	38	5	21	8
216	5	2	2	46	52	15		81			48.7	141
216	5	2	2	46	52	30		76			16.4	137.7
216	5	2	2	46	52	60		74			17.3	122.5
216	5	2	2	46	52	90		63				108
216	5	2	2	46	52	120		69				99
216	5	2	2	46	104	0	5.04
216	5	2	2	46	104	15	72.5
216	5	2	2	46	104	30	86.8
216	5	2	2	46	104	60	39.8
216	5	2	2	46	104	90	13.2
216	5	2	2	46	104	120	8.07
218	5	2	2	40	0	0	18.1	97	4.29951	8.63571	4.4	9		557	67	0	0	3	9	9	24.5	41.5	1	0	0	0	0	0	0	0
218	5	2	2	40	0	15	133	115			13.73	65		623
218	5	2	2	40	0	30	139	111			9.27	44		497
218	5	2	2	40	0	60	77.4	94			8.65	54		467
218	5	2	2	40	0	90	30.6	88				73		567
218	5	2	2	40	0	120	30.9	88				96		635
218	5	2	2	40	2		20.3	92	4.57354			10	12.9	242
218	5	2	2	40	12		10	89	2.17951			10	11.4	96
218	5	2	2	40	26	0	7.12	87	1.51694	-1.70667		28.8	16.9		100	0	0	0	0	88.5	100	5	0	0	0	0	0	0	0	0
218	5	2	2	40	26	15	91.9	80				237.3
218	5	2	2	40	26	30	53.2	60				194.4
218	5	2	2	40	26	60	22.3	86				188.9
218	5	2	2	40	26	90	10.9	87				167.6
218	5	2	2	40	26	120	9.9	88				147.5
218	5	2	2	40	52	0	5.41	83	1.09962	-1.4916	3.98				100	0	0	21	0	100	100	41	0	0	0	0	0	0	0	0
218	5	2	2	40	52	15	81.1	69			33.82
218	5	2	2	40	52	30	42.7	58			27.07
218	5	2	2	40	52	60	26.2	67			24.55
218	5	2	2	40	52	90	8.82	77
218	5	2	2	40	52	120	5.51	81
218	5	2	2	40	104	0	5.31
218	5	2	2	40	104	15	100
218	5	2	2	40	104	30	35.3
218	5	2	2	40	104	60	13.5
218	5	2	2	40	104	90	6.95
218	5	2	2	40	104	120	4.74
220	5	2	1	57	0	0	10.7	159	4.16629	1.57857	9.14	70	16.6	960	30.5	31.5	43	0	40	22	51.5	80	0	0	4	0	0	0	8.5	0
220	5	2	1	57	0	15	39.9	165			12.17	86		960
220	5	2	1	57	0	30	32.8	173			16.3	66		960
220	5	2	1	57	0	60	29.6	174			16.38	65		567
220	5	2	1	57	0	90	26.9	174				56		545
220	5	2	1	57	0	120	20	169				63		593
220	5	2	1	57	2		4.6	91	1.0251			10	11.7
220	5	2	1	57	12		8.2	114	2.28922			8	26.3
220	5	2	1	57	26	0	5.5	99	1.33342	2.6375	13.1	25.3		180	19	4	2	37	81	97	94	64	3	2	0	5	96	84	38	4
220	5	2	1	57	26	15	109	162			123.6	306		110
220	5	2	1	57	26	30	111	139			111.1	364.8		116
220	5	2	1	57	26	60	48.3	110			110.5	262.6		85
220	5	2	1	57	26	90	20.2	99				163.7		109
220	5	2	1	57	26	120	13.1	102				155.5		179
220	5	2	1	57	52	0		93		0	11.2
220	5	2	1	57	52	15		114			35.4
220	5	2	1	57	52	30		103			27.2
220	5	2	1	57	52	60		93			17.9
220	5	2	1	57	52	90		99
220	5	2	1	57	52	120		96
220	5	2	1	57	104	0
220	5	2	1	57	104	15
220	5	2	1	57	104	30
220	5	2	1	57	104	60
220	5	2	1	57	104	90
220	5	2	1	57	104	120
2	2	2	2	35	0	0	17	104	4.32964	-5.16667	3	625	16	484	7				79				8				83
2	2	2	2	35	0	15
2	2	2	2	35	0	30	48	98			19.33	684		317
2	2	2	2	35	0	60	28	93			12.8	706		290
2	2	2	2	35	0	90
2	2	2	2	35	0	120	17	103			2.55	493		386
2	2	2	2	35	2		9.79						6.8	343
2	2	2	2	35	12		6.39	97	1.51789				2.7	392
2	2	2	2	35	26	0	2	87	0.426107	-23	3		2.3	366	22				39				3				77
2	2	2	2	35	26	15
2	2	2	2	35	26	30	25	86			66.17			261
2	2	2	2	35	26	60	6	54			25.8			249
2	2	2	2	35	26	90	5	79			18.63			247
2	2	2	2	35	26	120	4	87			10.81			220
2	2	2	2	35	52	0	3.3	84	0.678832	-1.10769	3	53	6.2	277	88			84	29				96			68	57			38
2	2	2	2	35	52	15
2	2	2	2	35	52	30	32.1	58			57.3	1105		202
2	2	2	2	35	52	60	10.4	72			22.96	551		226
2	2	2	2	35	52	90	7.8	84			15.62	371		242
2	2	2	2	35	52	120	6.1	90			21.65	305		258
2	2	2	2	35	104	0	4	94	0.920782	5.64286	35	85	5.8	411
2	2	2	2	35	104	15					104
2	2	2	2	35	104	30	83	108			11.23	1238		288
2	2	2	2	35	104	60	18.8	81				681		218
2	2	2	2	35	104	90	9.4	90			46.56	446		269
2	2	2	2	35	104	120	7.1	92			24.6	423		284
3	2	2	2	56	0	0	6	97	1.42525	5.13793			46.9	242	53				21				44				27
3	2	2	2	56	0	15
3	2	2	2	56	0	30	155	126						115
3	2	2	2	56	0	60	113	110				67		90
3	2	2	2	56	0	90	81	102				101		76
3	2	2	2	56	0	120	96	103				90		80
3	2	2	2	56	2		19.6						37.9	171
3	2	2	2	56	12		8.7	94	2.0027			31	14.3	418
3	2	2	2	56	26	0	5	90	1.102	-16		72	12.5	373	61				18				33				13
3	2	2	2	56	26	15
3	2	2	2	56	26	30	69	86				150		351
3	2	2	2	56	26	60	25	80				125		377
3	2	2	2	56	26	90	11	76				105		342
3	2	2	2	56	26	120	10	83				128		358
3	2	2	2	56	52	0	7	91	1.55994	-2.29706		119	12.6	397	40			68	33			38	23			31	17			43
3	2	2	2	56	52	15
3	2	2	2	56	52	30	85.1	57				233		339
3	2	2	2	56	52	60	19.9	59				162		339
3	2	2	2	56	52	90	10.2	76		-0.128571		152		345
3	2	2	2	56	52	120	8.2	79				185		323
3	2	2	2	56	104	0	7.5	97		-2.1625	56	48	11.3	380
3	2	2	2	56	104	15					104
3	2	2	2	56	104	30	59.4	73			6.76	222		276
3	2	2	2	56	104	60	26.2	74				282		284
3	2	2	2	56	104	90	16.3	75			33.37	271		294
3	2	2	2	56	104	120	12.9	83			20.33	214		296
4	2	2	2	50	0	0	4	89	0.871804	4.66667		16	48.5	350	100				0				0				24
4	2	2	2	50	0	15
4	2	2	2	50	0	30	18	92				56		299
4	2	2	2	50	0	60	8	69				157		255
4	2	2	2	50	0	90	8	94				176		282
4	2	2	2	50	0	120	6	92				163		281
4	2	2	2	50	2		9	96	2.11584			79	30.2	351
4	2	2	2	50	12		3	90	0.6612			159	15.9	406
4	2	2	2	50	26	0	2	90	0.4408	-25		107	16.7	268	2			2	2			2	1			1	1			20
4	2	2	2	50	26	15
4	2	2	2	50	26	30	27	89				452		284
4	2	2	2	50	26	60	13	73				478		313
4	2	2	2	50	26	90	6
4	2	2	2	50	26	120	6	90				308		282
4	2	2	2	50	52	0	7.2	96	1.69267	-6.25333		106	12.5	571	0			17	77			70	0			0	0			30
4	2	2	2	50	52	15
4	2	2	2	50	52	30	101	81				679		412
4	2	2	2	50	52	60
4	2	2	2	50	52	90	10.1	88				423		382
4	2	2	2	50	52	120	9.5	84				305		356
4	2	2	2	50	104	0	4.1	93	0.933761	5.87333		203	8.8	243
4	2	2	2	50	104	15
4	2	2	2	50	104	30	92.2	108			12.56	745		203
4	2	2	2	50	104	60	23.4	72			13.49	712		183
4	2	2	2	50	104	90	9.5	76			17.09	687		211
4	2	2	2	50	104	120	9.4	85			37.14	575		196
14	2	2	2	41	0	0	14	96	3.29131	52.5		109	40.5	271	22				49				6				25
14	2	2	2	41	0	15
14	2	2	2	41	0	30	119	98				157		181
14	2	2	2	41	0	60	50	91				166		208
14	2	2	2	41	0	90	26	92				131		221
14	2	2	2	41	0	120	19	91				160		245
14	2	2	2	41	2		15	104	3.82027			84	29.2	378
14	2	2	2	41	12		10	93	2.27747			91	23.3	414
14	2	2	2	41	26	0	9	85	1.8734	-3.05556		111	22.9	407	70			32	26			42	53			40	74			37
14	2	2	2	41	26	15
14	2	2	2	41	26	30	64	67				354		341
14	2	2	2	41	26	60	24	70				255		302
14	2	2	2	41	26	90	12	82				247		317
14	2	2	2	41	26	120	11	87				220		393
14	2	2	2	41	52	0	11.8	92	2.65851	-5.52857		97	19.1	432	77			30	18			41	34			36	78			36
14	2	2	2	41	52	15
14	2	2	2	41	52	30	89.2	78				364		317
14	2	2	2	41	52	60	26.2	65				253		329
14	2	2	2	41	52	90	16.2	89				192		360
14	2	2	2	41	52	120	11.6	93				152		419
14	2	2	2	41	104	0	7.4	88	1.59472	-1.52	6.4	111	21.9	441
14	2	2	2	41	104	15
14	2	2	2	41	104	30	68.2	48			24.47	416		314
14	2	2	2	41	104	60	22	50			14.29	363		328
14	2	2	2	41	104	90	13.3	75			4.15	271		392
14	2	2	2	41	104	120	10.8	82			5.44	249		438
21	2	2	2	55	0	0	10	101	2.47338	3.33333		72	51.4	607	82				7				71
21	2	2	2	55	0	15																					2
21	2	2	2	55	0	30	50	113				191		490
21	2	2	2	55	0	60	51	108				231		436
21	2	2	2	55	0	90	23	110				215		440
21	2	2	2	55	0	120	17	107				135		491
21	2	2	2	55	2		9	97	2.13788			42	33.2	388
21	2	2	2	55	12		14	103	3.5313			56	26.3	391
21	2	2	2	55	26	0	9	86	1.89544	3.05		56	22.3	358	98			62	1			27	0			1	0			36
21	2	2	2	55	26	15
21	2	2	2	55	26	30	70	106				634		284
21	2	2	2	55	26	60	15	83				449		283
21	2	2	2	55	26	90	9	88				337		351
21	2	2	2	55	26	120	9	88				226		317
21	2	2	2	55	52	0	7	90	1.5428	7.77778	3	48	13.6	378	64			5	11			52	0			0	0			0
21	2	2	2	55	52	15				0.304878
21	2	2	2	55	52	30	77	99			30.84	365		286
21	2	2	2	55	52	60	25	82			27.89	297		281
21	2	2	2	55	52	90	15	81			9	203		286
21	2	2	2	55	52	120	13	87			7.14	170
21	2	2	2	55	104	0	4.5	90	0.9918	3.67143		95	16.2	389
21	2	2	2	55	104	15
21	2	2	2	55	104	30	81.6	111				1280		276
21	2	2	2	55	104	60	15.4	80				737		272
21	2	2	2	55	104	90	9.6	90				610		265
21	2	2	2	55	104	120	8.2	91				491		293
28	2	1	2	42	0	0	21	103	5.29695	0.428571		102	25.1	355	21				5				1				2
28	2	1	2	42	0	15
28	2	1	2	42	0	30	30	124			19.21	140		302
28	2	1	2	42	0	60	106	113			30.82	92		349
28	2	1	2	42	0	90	71	95			7.05	99		315
28	2	1	2	42	0	120	24	100			10.44	166		329
28	2	1	2	42	2		14	78	2.67419			121	16	371
28	2	1	2	42	12		5	87	1.06527			139	16.2	349
28	2	1	2	42	26	0	8.5	81	1.68606	5.1	6.37	133	7.7	352	46			46	49			51	49			17	1			2
28	2	1	2	42	26	15
28	2	1	2	42	26	30	90.1	97			42.98	502		295
28	2	1	2	42	26	60	22.7	75			16.33	332		299
28	2	1	2	42	26	90	12.1	73			15.08	274		314
28	2	1	2	42	26	120	9.8	76			6.61	178		297
28	2	1	2	42	52	0	7	91	1.55994	2.03226	13.08	211	8.7	153	50			48	28.4			49	10.1			19	2			7
28	2	1	2	42	52	15
28	2	1	2	42	52	30	70	122			47.44	441		133
28	2	1	2	42	52	60	24	90			28.45	334		149
28	2	1	2	42	52	90	13	92			17.19	371		130
28	2	1	2	42	52	120	13	93			13.9	218		135
28	2	1	2	42	104	0	9.3	95	2.16359	-4.88571	8.32	192	16.7	229
28	2	1	2	42	104	15
28	2	1	2	42	104	30	43.5	88			59.66	876		192
28	2	1	2	42	104	60	18.8	91			39.06	726		174
28	2	1	2	42	104	90	11.2	95			11.56	492		178
28	2	1	2	42	104	120	11.6	92			28.73	458		183
37	2	1	2	45	0	0	34	125	10.4078	5.03226		26	54.7	270	5				27				0				0
37	2	1	2	45	0	15
37	2	1	2	45	0	30	190	156				66		261
37	2	1	2	45	0	60	147	142				71		278
37	2	1	2	45	0	90	93	127				63		332
37	2	1	2	45	0	120	44	112				59		341
37	2	1	2	45	2		17.7	114	4.94137			57	42.8	362
37	2	1	2	45	12		19.4	103	4.89337			28	36.8	325
37	2	1	2	45	26	0	17.3	111	4.7026	6.29615			24.4	270	21			49	11			35	2			17	0			27
37	2	1	2	45	26	15						307
37	2	1	2	45	26	30	181	137				199		219
37	2	1	2	45	26	60	46.2	103				224		184
37	2	1	2	45	26	90	23.4	98				253		175
37	2	1	2	45	26	120	19.8	100				211		155
37	2	1	2	45	52	0	10.5	101	2.59705	5.05714		21	20.3	166	19			47.5	27			20	3			16	0			35.5
37	2	1	2	45	52	15
37	2	1	2	45	52	30	45.9	108				176		136
37	2	1	2	45	52	60	30	100				115		154
37	2	1	2	45	52	90	16.7	99				87		143
37	2	1	2	45	52	120	16.5	98				71		151
37	2	1	2	45	104	0	12.2	108	3.22666	15.4667		78	28.6	221
37	2	1	2	45	104	15
37	2	1	2	45	104	30	105	114				353		168
37	2	1	2	45	104	60	27.6	96				206		169
37	2	1	2	45	104	90	16.6	100				203		169
37	2	1	2	45	104	120	11.4	99				132		207
56	2	2	1	42	0	0	30.4	129	9.60356	3.1	5.41	94	38.5	171	21			73	13			28	91			81	1			8
56	2	2	1	42	0	15
56	2	2	1	42	0	30	73.8	143			7.37	121		171
56	2	2	1	42	0	60	97.8	149				123		171
56	2	2	1	42	0	90	80	149				122		167
56	2	2	1	42	0	120	49.5	130				152		154
56	2	2	1	42	2		18.8	110	5.0643				23.7	317
56	2	2	1	42	12		16.9	84	3.47644			20	20.3	184
56	2	2	1	42	26	0
56	2	2	1	42	26	15
56	2	2	1	42	26	30
56	2	2	1	42	26	60
56	2	2	1	42	26	90
56	2	2	1	42	26	120
56	2	2	1	42	52	0	2.7	79	0.522348	4.65	7.6	20	6.8	234	8	0	2.5	12	53	94	78	70	29	0	0	2	0	0	0	0
56	2	2	1	42	52	15
56	2	2	1	42	52	30	21.3	83			61	527		183
56	2	2	1	42	52	60	6.7	79				404		190
56	2	2	1	42	52	90	4.2	83				253		178
56	2	2	1	42	52	120	4.9	87				213		187
56	2	2	1	42	104	0	2.4	85	0.499573	2.95862	3	10	11.6	206
56	2	2	1	42	104	15
56	2	2	1	42	104	30	88.2	114			75.14	743		168
56	2	2	1	42	104	60	19.7	88			15.8	303		152
56	2	2	1	42	104	90	9.1	91				178		196
56	2	2	1	42	104	120	6.46	88				136		166
70	2	2	2	49	0	0	74.2	109	19.8061	-0.0444444		22	38.9	407	31			84	31			13	4			4	9			46
70	2	2	2	49	0	15	73.7
70	2	2	2	49	0	30	73	136
70	2	2	2	49	0	60	52.2	133				137		330
70	2	2	2	49	0	90	18.6	119				136		359
70	2	2	2	49	0	120		110				129		355
70	2	2	2	49	2
70	2	2	2	49	12		15.6	96	3.66746			194	17.2	282
70	2	2	2	49	26	0	7.9	77	1.48966	30.65	3	164	12.8	309	84				5				5.5				55
70	2	2	2	49	26	15
70	2	2	2	49	26	30	69.2	79			37.6	536		278
70	2	2	2	49	26	60		113				562
70	2	2	2	49	26	90						512
70	2	2	2	49	26	120						593
70	2	2	2	49	52	0	7.7	87	1.64051	33.95	3.8	164	14.1	491	18			67	30			13	7			8	2			15
70	2	2	2	49	52	15
70	2	2	2	49	52	30	75.6	89			45.7	536		388
70	2	2	2	49	52	60	18	76				563		435
70	2	2	2	49	52	90	14.5	82				512		433
70	2	2	2	49	52	120	9.2	85				593		515
70	2	2	2	49	104	0
70	2	2	2	49	104	15
70	2	2	2	49	104	30
70	2	2	2	49	104	60
70	2	2	2	49	104	90
70	2	2	2	49	104	120
71	2	2	1	51	0	0	24.5	138	8.27969	2.95	4.9	223	46.8	520	34			54	0			14	0			0	0			10
71	2	2	1	51	0	15
71	2	2	1	51	0	30	48.1	146			18.09	104		446
71	2	2	1	51	0	60	56.8	153				236		414
71	2	2	1	51	0	90	55.9	158				207		409
71	2	2	1	51	0	120	45.1	147				160		402
71	2	2	1	51	2		20.2	182	9.0031			84	36.8
71	2	2	1	51	12		16.7	137	5.60281			134	32.6	231
71	2	2	1	51	26	0	11.9	94	2.73933	1.09565	3.97	129	25.2	243	63			13	0			29	0			0	0			10
71	2	2	1	51	26	15
71	2	2	1	51	26	30	62.3	140			57.4	805		186
71	2	2	1	51	26	60	33.1	123				447		206
71	2	2	1	51	26	90	25.7	118				370		197
71	2	2	1	51	26	120	18.4	109				312		200
71	2	2	1	51	52	0	13.4	96	3.15025	1.69655	4.38	136	20.9	235	70			74	1			1	0			0	0			55
71	2	2	1	51	52	15
71	2	2	1	51	52	30	62.6	125			48.39	783		204
71	2	2	1	51	52	60	29	99				531		176
71	2	2	1	51	52	90	20.8	99				430		160
71	2	2	1	51	52	120	23.6	96				274		163
71	2	2	1	51	104	0	10.3	116	2.92593	0.8775	14.69	258	18.5	328
71	2	2	1	51	104	15
71	2	2	1	51	104	30	80.5	196			47.12	1180		246
71	2	2	1	51	104	60	46.6	136			25.19	652		226
71	2	2	1	51	104	90	31.6	118				532		246
71	2	2	1	51	104	120	23.4	103				540		228
78	2	1	1	59	0	0	48.4	87	10.3118	0.556322	28.11	120	26.5	237	70				16				20				11
78	2	1	1	59	0	15
78	2	1	1	59	0	30
78	2	1	1	59	0	60
78	2	1	1	59	0	90
78	2	1	1	59	0	120
78	2	1	1	59	2		32	92	7.20953			72	23	211
78	2	1	1	59	12		15.9	88	3.42649			96	18.6	210
78	2	1	1	59	26	0	11	86	2.31665	3.55172	42.56	110	11	309	55			47	27			55	30			20	0			0
78	2	1	1	59	26	15
78	2	1	1	59	26	30	114	115			90.64	249		278
78	2	1	1	59	26	60	38.4	86			84.31	226
78	2	1	1	59	26	90	22.5	83				194
78	2	1	1	59	26	120	16.8	80				191
78	2	1	1	59	52	0	23	106	5.97039	6.66667	31.9	147	15.4	215	19			54	37			26	21			55	6			41
78	2	1	1	59	52	15
78	2	1	1	59	52	30	163	127			49.03	264		206
78	2	1	1	59	52	60	110	116			47.55	235		192
78	2	1	1	59	52	90	44.4	100				197		167
78	2	1	1	59	52	120	29	97				198		181
78	2	1	1	59	104	0	17.9	105	4.60269	2.34304	18.83	198	15.7	486
78	2	1	1	59	104	15
78	2	1	1	59	104	30	203	184			45.4	346		388
78	2	1	1	59	104	60	132	153			27.7	255		313
78	2	1	1	59	104	90	74.6	127				224		411
78	2	1	1	59	104	120	43.1	107				227		382
80	2	2	2	43	0	0	14.1	116	4.0054	1.43571	15.56	26	33.6	136	56			49	20			37	6			6	2			4
80	2	2	2	43	0	15
80	2	2	2	43	0	30	74.4	158			34.17	185		124
80	2	2	2	43	0	60	75.5	151				247		105
80	2	2	2	43	0	90	49.7	132				202		139
80	2	2	2	43	0	120	34.6	119				199		107
80	2	2	2	43	2		20.1	111	5.46372			78	33.4	178
80	2	2	2	43	12		12.5	102	3.12233			88	21.4
80	2	2	2	43	26	0	18.2	99	4.41241	3.14	3.53	152	29.1	223	28			0	19			95	2.5			1	0			0
80	2	2	2	43	26	15
80	2	2	2	43	26	30	238	169			66.13	254		173
80	2	2	2	43	26	60	155	114				197		163
80	2	2	2	43	26	90	73.4	109				209		155
80	2	2	2	43	26	120	31.9	98				236		168
80	2	2	2	43	52	0	7.8	85	1.62361	2.79403	4.16	209	12.1	353	49			80	43			19	1			1	0			2
80	2	2	2	43	52	15
80	2	2	2	43	52	30	195	152			56.93	845		274
80	2	2	2	43	52	60	78.7	119			20.34	620		255
80	2	2	2	43	52	90	35.4	90			18.41	589		276
80	2	2	2	43	52	120	25.8	93			7.75	493		260
80	2	2	2	43	104	0
80	2	2	2	43	104	15
80	2	2	2	43	104	30
80	2	2	2	43	104	60
80	2	2	2	43	104	90
80	2	2	2	43	104	120
82	2	2	1	50	0	0	12.3	111	3.34347	1.425	3.67	96	25.8	198	51			34	30			61	6			3	12			5
82	2	2	1	50	0	15
82	2	2	1	50	0	30	18	115			7.51	124		178
82	2	2	1	50	0	60	12.9	119				169		162
82	2	2	1	50	0	90	19.8	121				172		188
82	2	2	1	50	0	120	21.2	117				154		181
82	2	2	1	50	2		13	112	3.56558			143	21.6	332
82	2	2	1	50	12		17.6	91	3.92214			124	14.2	329
82	2	2	1	50	26	0	7.5	94	1.72647	-2.68421	3	163	18.4	413	32			8	54			85	27			3	6			50
82	2	2	1	50	26	15
82	2	2	1	50	26	30	58.5	75			57.2	583		309
82	2	2	1	50	26	60	17.5	73				389		309
82	2	2	1	50	26	90	7.3	87				403		335
82	2	2	1	50	26	120	9.8	92				492		302
82	2	2	1	50	52	0	5.1	90	1.12404	2.71935	11.6	156	21.4	211	48			42	54			39	10			1	5			65
82	2	2	1	50	52	15
82	2	2	1	50	52	30	89.4	121			62.08	727		141
82	2	2	1	50	52	60	35.3	93				611		139
82	2	2	1	50	52	90	21.1	90				680		154
82	2	2	1	50	52	120	12	91				728		174
82	2	2	1	50	104	0	4.82	95	1.12135	34.44	19.9	250	17	304
82	2	2	1	50	104	15
82	2	2	1	50	104	30	73.7	97			56.97	603		212
82	2	2	1	50	104	60	21.3	75			47.17	426		228
82	2	2	1	50	104	90	13.8	85				435		223
82	2	2	1	50	104	120	11.2	97				351		233
96	2	2	2	52	0	0	18.8	123	5.66281	-5.01176	10.1	25	48.2	182	31			1	34			83	57			0	60			0
96	2	2	2	52	0	15
96	2	2	2	52	0	30	104	106			8.88	60		163
96	2	2	2	52	0	60	68.3	111				107		176
96	2	2	2	52	0	90	53.3	101				112		157
96	2	2	2	52	0	120	33.7	92				98		163
96	2	2	2	52	2		20.2	96	4.74889			24	31.7	171
96	2	2	2	52	12		27.4	100	6.70996			119	33.6	172
96	2	2	2	52	26	0	10.4	91	2.31763	11.1917	4.93	119	29.6	72	8			1	15			4	34			14	1			7
96	2	2	2	52	26	15
96	2	2	2	52	26	30	279	115			57.51	1000		81
96	2	2	2	52	26	60	51.4	72			12.86	427		90
96	2	2	2	52	26	90	19.2	77			4.5	220		65
96	2	2	2	52	26	120	13.3	79			5.64	162		104
96	2	2	2	52	52	0	18.4	96	4.32572	11.8957	8.97	220	37.6	184	48		44		23		29		75		24		86		94
96	2	2	2	52	52	15
96	2	2	2	52	52	30	292	119			69.31	1894		189
96	2	2	2	52	52	60	40	74			27.4	944		175
96	2	2	2	52	52	90	27.8	88			14.7	684		199
96	2	2	2	52	52	120
96	2	2	2	52	104	0				#DIV/0!
96	2	2	2	52	104	15
96	2	2	2	52	104	30
96	2	2	2	52	104	60
96	2	2	2	52	104	90
96	2	2	2	52	104	120
99	2	2	2	61	0	0	21.6	99	5.2367	6.31111	3	34	36.6	409	61			50	3			38	12			3	2			1
99	2	2	2	61	0	15
99	2	2	2	61	0	30	78.4	108			12.21	72		409
99	2	2	2	61	0	60	72.9	102				97		365
99	2	2	2	61	0	90	54.6	102				102		383
99	2	2	2	61	0	120	31.5	100				95		432
99	2	2	2	61	2		19.2	103	4.84292			52	30	527
99	2	2	2	61	12		7.6	92	1.71226			164	16.2	450
99	2	2	2	61	26	0	7	94	1.61137	-101	3.46	107	14	285	63			73.5	32			21	26.5			4	0			0
99	2	2	2	61	26	15
99	2	2	2	61	26	30	108	93			55.3	422		229
99	2	2	2	61	26	60	31.1	91			18.36	274		202
99	2	2	2	61	26	90	19	96			10.21	198		217
99	2	2	2	61	26	120	13.1	97			6.49	161		239
99	2	2	2	61	52	0	6.5	89	1.41668	-7.95833	3.92	212	10	266	30			62	76.5			39.5	18			1	1.5			0
99	2	2	2	61	52	15
99	2	2	2	61	52	30	102	77			49.45	575		215
99	2	2	2	61	52	60	22.7	75			19.69	550		208
99	2	2	2	61	52	90	14.5	85			10.76	482		217
99	2	2	2	61	52	120	11	91			9.95	462		247
99	2	2	2	61	104	0	6.42	91	1.43069	8.4225	27.06	197	16.4	387
99	2	2	2	61	104	15
99	2	2	2	61	104	30	73.8	99			54.16	891		343
99	2	2	2	61	104	60	17.6	89			95.68	577		307
99	2	2	2	61	104	90	11.9	96				577		331
99	2	2	2	61	104	120	9.76	97				491		369
102	2	2	2	45	0	0	15.9	94	3.66011	-4.3	3.46	60	40.5	393	16			1	32			79	0			3	0			0
102	2	2	2	45	0	15
102	2	2	2	45	0	30	63.2	83			16.11	181		359
102	2	2	2	45	0	60	55.7	76				192		300
102	2	2	2	45	0	90	33.1	90				120		303
102	2	2	2	45	0	120	35.8	92				97		296
102	2	2	2	45	2		16.1	97	3.82443			89	25.6	361
102	2	2	2	45	12		7.4	89	1.61284			112	21	312
102	2	2	2	45	26	0	5.4	85	1.12404	10.05	4.77	115	21.7	199	48.5			10	40			67	5			7	5			7
102	2	2	2	45	26	15
102	2	2	2	45	26	30	65.7	91			54.1	814		175
102	2	2	2	45	26	60	20.6	83				602		157
102	2	2	2	45	26	90	14.4	88				385		150
102	2	2	2	45	26	120	9.3	95				342		181
102	2	2	2	45	52	0	4.8	90	1.05792	-12.56	3	76	11.9	187	28			55	33			70	45			4	19			6
102	2	2	2	45	52	15
102	2	2	2	45	52	30	67.6	85			80.36	679		147
102	2	2	2	45	52	60	20.9	81			13.26	406		118
102	2	2	2	45	52	90	10.3	86			14.33	340		154
102	2	2	2	45	52	120	7.7	88			4.96	217		164
102	2	2	2	45	104	0	2	87	0.426107	6.27778		93	10.8	386
102	2	2	2	45	104	15
102	2	2	2	45	104	30	115	105				661		301
102	2	2	2	45	104	60	22.9	72				379		298
102	2	2	2	45	104	90	12.9	79				451		330
102	2	2	2	45	104	120	8.14	83				365		311
104	2	2	1	46	0	0	18.4	122	5.49727	1.5	3.2	88	40.7	407	17			7	83			99	71			48	0			1
104	2	2	1	46	0	15
104	2	2	1	46	0	30	52.9	145			8.21	197		383
104	2	2	1	46	0	60	59.2	155			7.53	144		349
104	2	2	1	46	0	90	53.9	165			8.48	129		346
104	2	2	1	46	0	120	40.3	148			4.08	124		356
104	2	2	1	46	2		14.9	136	4.96243			31	32.4	327
104	2	2	1	46	12		10.6	135	3.50436			68	18.5	193
104	2	2	1	46	26	0	7	100	1.71422	3.216	9.5	90	17.8	300	19			14	90			89	6			7	1			3
104	2	2	1	46	26	15
104	2	2	1	46	26	30	87.4	125			58.4	810		273
104	2	2	1	46	26	60	40.8	109			49.3	680		293
104	2	2	1	46	26	90	23.6	108			31.8	442		308
104	2	2	1	46	26	120	15.2	104			27.8	326		289
104	2	2	1	46	52	0	3.2	89	0.697444	33.35	13.4	114	14.3	292	6		23	15	20		79	75	4		3	9	1		2	3
104	2	2	1	46	52	15
104	2	2	1	46	52	30	69.9	91			65.2	942		311
104	2	2	1	46	52	60	27.6	79			33.2	591		277
104	2	2	1	46	52	90	18.1	86			24.5	494		249
104	2	2	1	46	52	120	11.5	90			19.2	324		265
104	2	2	1	46	104	0	4.12	93	0.938316	2.38857	19.93	127	19.4	278
104	2	2	1	46	104	15
104	2	2	1	46	104	30	71	121			43.76	552		247
104	2	2	1	46	104	60	33.5	91			33.56	381		223
104	2	2	1	46	104	90	17.3	86				283		210
104	2	2	1	46	104	120	7.2	86				208		235
106	2	2	2	22	0	0	19.5	97	4.63207	-2.7	3	10	30.2	291	61				25				84				31
106	2	2	2	22	0	15
106	2	2	2	22	0	30	35.7	91			3			351
106	2	2	2	22	0	60	58.8	93			6.66			344
106	2	2	2	22	0	90	28	91			4.37			320
106	2	2	2	22	0	120
106	2	2	2	22	2		31.3	106	8.12492			337	28	310
106	2	2	2	22	12		23.6	97	5.606			82	22.5	181
106	2	2	2	22	26	0	11.5	88	2.47828	15.75	3	94	14.4	188	28.5			20	38.5			70	50			62	1			0
106	2	2	2	22	26	15
106	2	2	2	22	26	30	74.5	92			55.85	622		198
106	2	2	2	22	26	60	22.7	90			22.86	542		165
106	2	2	2	22	26	90	16.5	96			15.98	455		219
106	2	2	2	22	26	120	13.6	94			5.24	358		285
106	2	2	2	22	52	0	11.1	76	2.06588	15.7	3	140	9.6	264	37		47	51	12		31	6	32		11	8	1		3	3
106	2	2	2	22	52	15
106	2	2	2	22	52	30	121	83			39.33	804		293
106	2	2	2	22	52	60	19.7	48			20.25	650		282
106	2	2	2	22	52	90	9.9	77			20.34	520		303
106	2	2	2	22	52	120	8.5	87			9.63	367		268
106	2	2	2	22	104	0	11.7	88	2.52138	-9.10833	6.6	107	10.9	246
106	2	2	2	22	104	15
106	2	2	2	22	104	30	121	76			41.8	516		212
106	2	2	2	22	104	60	19.7	66				407		215
106	2	2	2	22	104	90	9.86	83				272		225
106	2	2	2	22	104	120	8.54	84				267		230
109	2	2	2	51	0	0	15.9	102	3.97161	40.3	12	107	31.9	184	23			27	33			98	1			0	0			0
109	2	2	2	51	0	15
109	2	2	2	51	0	30	56.2	103			17.58	66		147
109	2	2	2	51	0	60	77.7	125				134		156
109	2	2	2	51	0	90	52.3	109				132		152
109	2	2	2	51	0	120	30.4	98				200		152
109	2	2	2	51	2		17.4	109	4.64456			72	34	289
109	2	2	2	51	12		7.7	94	1.77251				17.4	166
109	2	2	2	51	26	0	7.7	93	1.75365	-1.25789	10.83	102	10.1	170	49			0	33			98	1			0	0			0
109	2	2	2	51	26	15
109	2	2	2	51	26	30	31.6	74			63.74	587		173
109	2	2	2	51	26	60	17.4	81			49.04	637		152
109	2	2	2	51	26	90	9.3	102			16.15	619		158
109	2	2	2	51	26	120	12.6	104			17.98	711		154
109	2	2	2	51	52	0	4.67	76	0.86916	-4.346	8.4	254	12.8	211	100	0	0	0	0	99	100	100	0	0	0	0	0	73	29	0
109	2	2	2	51	52	15
109	2	2	2	51	52	30	26.4	71			94.7	680		203
109	2	2	2	51	52	60	10.7	78				724		178
109	2	2	2	51	52	90	7.45	93				747		187
109	2	2	2	51	52	120	5.81	93				656		200
109	2	2	2	51	104	0
109	2	2	2	51	104	15
109	2	2	2	51	104	30
109	2	2	2	51	104	60
109	2	2	2	51	104	90
109	2	2	2	51	104	120
114	2	2	1	29	0	0	24.8	153	9.29206	1.43056	3	144	48	379	77			83	0			17	51			24	8			59
114	2	2	1	29	0	15
114	2	2	1	29	0	30	76.3	189			13.5	375		328
114	2	2	1	29	0	60	112	203			12.73	491		313
114	2	2	1	29	0	90	58.2	189			7.05	403		313
114	2	2	1	29	0	120	52.6	166			4.8	294		337
114	2	2	1	29	2		22.7	181	10.0617			188	37.4	187
114	2	2	1	29	12		11.1	111	3.01728			202	25.7	403
114	2	2	1	29	26	0	13.5	90	2.9754	4.55714	3		31.1	557	68			56	8			37	0			4	0			3
114	2	2	1	29	26	15
114	2	2	1	29	26	30	173	125			141.4			512
114	2	2	1	29	26	60	75.3	97						492
114	2	2	1	29	26	90	28.9	94						495
114	2	2	1	29	26	120	17.6	88						478
114	2	2	1	29	52	0	7.08	86	1.49108	2.40405	3	180	22.4	440	70	21	59	74	8	66	25	19	3	4	5	3	3	3	0	1
114	2	2	1	29	52	15
114	2	2	1	29	52	30	197	165			82.2	552		412
114	2	2	1	29	52	60	86.5	94				496		368
114	2	2	1	29	52	90	22.1	75				684		356
114	2	2	1	29	52	120	16.8	77				292		403
114	2	2	1	29	104	0
114	2	2	1	29	104	15
114	2	2	1	29	104	30
114	2	2	1	29	104	60
114	2	2	1	29	104	90
114	2	2	1	29	104	120
138	2	2	2	47	0	0	11.3	108	2.98862	0.10463	3	38	28.8	418
138	2	2	2	47	0	15
138	2	2	2	47	0	30
138	2	2	2	47	0	60
138	2	2	2	47	0	90
138	2	2	2	47	0	120
138	2	2	2	47	2		13.4	86	2.8221			21	20.7	306
138	2	2	2	47	12		7.9	92	1.77985			36	16.7	487
138	2	2	2	47	26	0	7.9	96	1.85724	2.15526	4.2	62	10.2	256	95	4	7	23	4	86	24	27	9	3	3	3.5	86	61	1	15
138	2	2	2	47	26	15
138	2	2	2	47	26	30	89.8	134			89.7	530		205
138	2	2	2	47	26	60	31.7	98				324		200
138	2	2	2	47	26	90	21.2	97				235		198
138	2	2	2	47	26	120	13	94				192		214
138	2	2	2	47	52	0	5.82	97	1.3825	2.4045	3	20	10.7	224	100		0	9.5	0		62.5	13	12.5		0	3.5	76.5		0	3.5
138	2	2	2	47	52	15
138	2	2	2	47	52	30	102	137			67.6	342		224
138	2	2	2	47	52	60	33.5	97				255		194
138	2	2	2	47	52	90	15.2	93				171		188
138	2	2	2	47	52	120	10.9	94				115		188
138	2	2	2	47	104	0
138	2	2	2	47	104	15
138	2	2	2	47	104	30
138	2	2	2	47	104	60
138	2	2	2	47	104	90
138	2	2	2	47	104	120
139	2	2	2	64	0	0	31	116	8.8062	8.44444	9.49	226	50.4	258	45			1	45			88	19			1	0			0
139	2	2	2	64	0	15
139	2	2	2	64	0	30	183	134			25.64	555		207
139	2	2	2	64	0	60	157	136				481		184
139	2	2	2	64	0	90	102	121				444		219
139	2	2	2	64	0	120	94.2	119				358		143
139	2	2	2	64	2		13.4	86	2.8221
139	2	2	2	64	12		19.4	100	4.75084			203	32.4	307
139	2	2	2	64	26	0	18.3	96	4.30221	-0.5	9.8	148	23.1	195	32	0	0	11	18	100	96	49	3	0	0	0	0	34	14	0
139	2	2	2	64	26	15
139	2	2	2	64	26	30	28.8	75			127.9	1566		142
139	2	2	2	64	26	60	36.3	84				1052		152
139	2	2	2	64	26	90	27	99				858		143
139	2	2	2	64	26	120	25.5	94				680		167
139	2	2	2	64	52	0	11.5	98	2.7599	-2.4375	4	323	18.5	311	23	0	2	15	0	100	55	20	0	0	1	0.5	0	62	20	0
139	2	2	2	64	52	15
139	2	2	2	64	52	30	50.5	82			41.7	908		292
139	2	2	2	64	52	60	24.3	81				815		223
139	2	2	2	64	52	90	15	85				583		248
139	2	2	2	64	52	120	15	91				605		222
139	2	2	2	64	104	0	11.5	96	2.70357	-11.5571	3.8	197	26.4	400
139	2	2	2	64	104	15
139	2	2	2	64	104	30	92.4	89			70.9	930		293
139	2	2	2	64	104	60	41.1	84				594		323
139	2	2	2	64	104	90	22.8	101				502		332
139	2	2	2	64	104	120	16.9	95				44		301
144	2	2	2	52	0	0	7.4	111	2.01152		3	175	36.3	207
144	2	2	2	52	0	15
144	2	2	2	52	0	30
144	2	2	2	52	0	60
144	2	2	2	52	0	90
144	2	2	2	52	0	120
144	2	2	2	52	2		11.2	117	3.20902			92	20.8	187
144	2	2	2	52	12		6.6	115	1.85871			106	17.7	264
144	2	2	2	52	26	0	6.28	102	1.56866	0.0615686	3	275	13.2	306	0				0				0				5
144	2	2	2	52	26	15
144	2	2	2	52	26	30					4
144	2	2	2	52	26	60
144	2	2	2	52	26	90
144	2	2	2	52	26	120
144	2	2	2	52	52	0	2.4	102	0.599488	-1.34516	3.6	107	8.2	361	3	0	2	45	53.5	100	96		17	4	0	4	72	0	14	2
144	2	2	2	52	52	15
144	2	2	2	52	52	30	44.1	71			48.9	395		286
144	2	2	2	52	52	60	27.4	64				513		253
144	2	2	2	52	52	90	13.5	72				463		239
144	2	2	2	52	52	120	8.26	80				317		271
144	2	2	2	52	104	0	2	101	0.494676	17.2	2.2	122	4.9	279
144	2	2	2	52	104	15
144	2	2	2	52	104	30	19.2	102			24.4	393		250
144	2	2	2	52	104	60	5.48	77				317		271
144	2	2	2	52	104	90	2	84				340		281
144	2	2	2	52	104	120	3.13	82			25.9	311		254
145	2	2	2	23	0	0	14.3	94	3.2918	0.152128	3	125	69.1	201	5	0	0	7	89	100	98	90	0	0	0	5	1	50	22	0
145	2	2	2	23	0	15
145	2	2	2	23	0	30
145	2	2	2	23	0	60
145	2	2	2	23	0	90
145	2	2	2	23	0	120
145	2	2	2	23	2		2	90	0.4408			192	20.8	175
145	2	2	2	23	12		8.65	94	1.99119			132	26.6	145
145	2	2	2	23	26	0	5.68	88	1.22405	-54.92	6.5	250	23.5	128	5	0	0	7	89	100	98	90	0	0	0	5	1	50	22	0
145	2	2	2	23	26	15
145	2	2	2	23	26	30	60.6	87			22.1	435		146
145	2	2	2	23	26	60	27.4	84				432		149
145	2	2	2	23	26	90	18.7	76				367		126
145	2	2	2	23	26	120	10.9	90				300		91
145	2	2	2	23	52	0	5.8	89	1.26412	5.96667	52	138	23	195	3.5	0	0	10	90	100	98	82	1	0	0	0	18	2	0	0
145	2	2	2	23	52	15					7
145	2	2	2	23	52	30	41.6	95				239		174
145	2	2	2	23	52	60	33.8	91			31.2	236		164
145	2	2	2	23	52	90	14	84				236		134
145	2	2	2	23	52	120	7.9	88				169		152
145	2	2	2	23	104	0	4.93	84	1.01413	6.295	11.04	121	18.75	251
145	2	2	2	23	104	15
145	2	2	2	23	104	30	42.7	90			41.57	225		233
145	2	2	2	23	104	60	22.4	77			25.25	376		196
145	2	2	2	23	104	90	14.1	77				381		181
145	2	2	2	23	104	120	7.88	90				323		199
150	2	2	2	46	0	0	7.6	92	1.71226	0.0826087	5.8	84	34.3	379	15	0	0	58	0	63	57	21	0	1.5	6	4	0	0	0	0
150	2	2	2	46	0	15
150	2	2	2	46	0	30
150	2	2	2	46	0	60
150	2	2	2	46	0	90
150	2	2	2	46	0	120
150	2	2	2	46	2		7.8	93	1.77642			56	26.3	392
150	2	2	2	46	12		5.06	96	1.18957			31	12.9	328
150	2	2	2	46	26	0
150	2	2	2	46	26	15
150	2	2	2	46	26	30
150	2	2	2	46	26	60
150	2	2	2	46	26	90
150	2	2	2	46	26	120
150	2	2	2	46	52	0	2	89	0.435902	2.28	21.5	97	15.7	281	15	0	0	58	0	63	57	21	0	1.5	6	4	0	0	0	0
150	2	2	2	46	52	15
150	2	2	2	46	52	30	13.4	94			58	144		278
150	2	2	2	46	52	60	10.2	80				148		251
150	2	2	2	46	52	90	7.2	89				132		272
150	2	2	2	46	52	120	2.1	94				104		262
150	2	2	2	46	104	0	4.07	92	0.916962	-11.8575	4.45	82	20.1	592
150	2	2	2	46	104	15
150	2	2	2	46	104	30	51.5	88			48.49	247		458
150	2	2	2	46	104	60	19.7	77			38.92	268		459
150	2	2	2	46	104	90	12	83				212		473
150	2	2	2	46	104	120	7.68	99				164		485
154	2	2	2	24	0	0	22.5	93	5.1243	5.325	13.15	95	56.7	407	56	17	0	0	27.5	76.5	66.5	75	0	0	0	0	0	77.5	0	0
154	2	2	2	24	0	15
154	2	2	2	24	0	30	65.1	101			12.97	84		377
154	2	2	2	24	0	60	40.6	95			12.8	95		402
154	2	2	2	24	0	90	57.9	99				68		403
154	2	2	2	24	0	120	44.6	99				99		401
154	2	2	2	24	2		20	89	4.35902			51	45.5	430
154	2	2	2	24	12				0
154	2	2	2	24	26	0	2.18	81	0.432425	1.462	10.79	88	31.6	668	65	6	33	69	0	93.5	65	0	0	4	0	0	0	7	0	0
154	2	2	2	24	26	15
154	2	2	2	24	26	30	16.8	91			15.84	105		529
154	2	2	2	24	26	60	9.26	89			13.44	101		472
154	2	2	2	24	26	90	6.07	87				90		544
154	2	2	2	24	26	120	5.59	88				100		503
154	2	2	2	24	52	0	3.62	73	0.647143		10.39	197	50.5	843
154	2	2	2	24	52	15	41.9	91			16.34	291		728
154	2	2	2	24	52	30	25.4	73			13.63	261		691
154	2	2	2	24	52	60	17.2	68			16.83	264		574
154	2	2	2	24	52	90	10.7	77				258		627
154	2	2	2	24	52	120	9.33	72				314		690
154	2	2	2	24	104	0
154	2	2	2	24	104	15
154	2	2	2	24	104	30
154	2	2	2	24	104	60
154	2	2	2	24	104	90
154	2	2	2	24	104	120
155	2	2	2	53	0	0	2.24	86	0.471754	-1.746	3	24	44.5	432	37.5	0	0	15	0	43	45	33	47.5	0	31	34	0	0	0	0
155	2	2	2	53	0	15
155	2	2	2	53	0	30	19.7	76			13.28	43		390
155	2	2	2	53	0	60	7.53	87			16.95	58		374
155	2	2	2	53	0	90	17.6	82				45		408
155	2	2	2	53	0	120	9.28	84				39		406
155	2	2	2	53	2		4.72					91	28.1
155	2	2	2	53	12
155	2	2	2	53	26	0	2	79	0.386924	2.97273	21.23	38	26.3	272	51	99	56	48	7	100	58	47	0	0	0	0	0	0	0	0
155	2	2	2	53	26	15
155	2	2	2	53	26	30	34.7	90			55.05	132		237
155	2	2	2	53	26	60	17.4	62			33.56	134		184
155	2	2	2	53	26	90	5.1	79				108		207
155	2	2	2	53	26	120	3.4	85				87		193
155	2	2	2	53	52	0	3.62	73	0.647143		10	10	20.2	313	70	1	0	12	0	100	100	49	55	1	0	0	0	0	0	0
155	2	2	2	53	52	15	41.9	91			38	84		287
155	2	2	2	53	52	30	25.4	73			25.8	47		278
155	2	2	2	53	52	60	17.2	68			27.6	21		283
155	2	2	2	53	52	90	10.7	77				10		316
155	2	2	2	53	52	120	9.33	72				10		327
155	2	2	2	53	104	0	2	79	0.386924	-0.814286	9.54	96	7.6	429
155	2	2	2	53	104	15	33.3	81			23.08	142		344
155	2	2	2	53	104	30	13.4	65			16.52	135		365
155	2	2	2	53	104	60	6.13	62				115		372
155	2	2	2	53	104	90	2	76				116		370
155	2	2	2	53	104	120	2	80				114		363
163	2	2	1	55	0	0	4.37	98	1.04876	0.0922807	16.27	24	34.1	301	89	0	39	44.5	0	100	80	52.5	21.5	0	0	0	0	0	0	0
163	2	2	1	55	0	15	10	153			5.44	86		316
163	2	2	1	55	0	30	9.63	155			19.26	97		327
163	2	2	1	55	0	60	10.6	173			14.36	111		343
163	2	2	1	55	0	90	7.55	178				90		324
163	2	2	1	55	0	120	6.45	174				102		336
163	2	2	1	55	2		2.21	125	0.676506			51	19.3	347
163	2	2	1	55	12		8.54	52	1.0875			69	20.8	389
163	2	2	1	55	26	0	2	122	0.597529	0.247222	68.56	188	7.4	292	46	0	0	75	49	46	100	47	19	0	0	0	0	0	0	0
163	2	2	1	55	26	15	9.19	158			58.15	288		266
163	2	2	1	55	26	30	10.9	158			63.16	269		273
163	2	2	1	55	26	60	3.73	158			34.3	279		327
163	2	2	1	55	26	90	2.21	155				271		321
163	2	2	1	55	26	120	2	147				247		362
163	2	2	1	55	52	0	2	113	0.553449	0	4.1	78	18	178	26	0	0	52	21	100	85	41	0	0	0	0	0	0	0	0
163	2	2	1	55	52	15	8.22	248			17.77	191		170
163	2	2	1	55	52	30	2	240			36.51	131		151
163	2	2	1	55	52	60	6.75	236			14.17	202		170
163	2	2	1	55	52	90	8.88	224				191		171
163	2	2	1	55	52	120	3.98	195				182		171
163	2	2	1	55	104	0
163	2	2	1	55	104	15
163	2	2	1	55	104	30
163	2	2	1	55	104	60
163	2	2	1	55	104	90
163	2	2	1	55	104	120
165	2	2	1	36	0	0	11.9	152	4.42955	0.35	10.57	179	55.5	253	85.5	7	11.5	35.5	9	83.5	73.5	46	38	30.5	11	14.5	53	13.5	6.5	7
165	2	2	1	36	0	15	31	188			25.93	254		268
165	2	2	1	36	0	30	28	198			19.41	235		258
165	2	2	1	36	0	60	25.8	227			23.57	200		231
165	2	2	1	36	0	90	23.8	244				190		233
165	2	2	1	36	0	120	24.6	198				197		260
165	2	2	1	36	2		12.4	100	3.03662			85	34	391
165	2	2	1	36	12
165	2	2	1	36	26	0	2	121	0.592631	0.754386	12.77	139	23.7	193	70	9	9	23	5	88	83	62	69	11	11	9	0	5	7	2
165	2	2	1	36	26	15	34.2	183			48.89	427		195
165	2	2	1	36	26	30	45	178			53.78	474		192
165	2	2	1	36	26	60	25.6	165			29.78	398		179
165	2	2	1	36	26	90	14.2	162				311		174
165	2	2	1	36	26	120	9.59	158				237		168
165	2	2	1	36	52	0	3.25	102	0.811807	0.638333	14.61	241	4.3	466	60	2	10	6	12	67	70	63	33	19	16	16	0	0	11	12
165	2	2	1	36	52	15	18.5	126			39.25	428		362
165	2	2	1	36	52	30	22.4	132			48.07	444		337
165	2	2	1	36	52	60	17	127			25.92	388		320
165	2	2	1	36	52	90	10.4	117				349		356
165	2	2	1	36	52	120	8.71	111				346		362
165	2	2	1	36	104	0
165	2	2	1	36	104	15
165	2	2	1	36	104	30
165	2	2	1	36	104	60
165	2	2	1	36	104	90
165	2	2	1	36	104	120
167	2	1	1	49	0	0	15.8	346	13.3876	0.785714	19.25	11	10.7	369	27.5	13.25	17.5	10	41.5	41.5	43.5	54	2.5	4	3	31	6	33.75	32.5	33
167	2	1	1	49	0	15	26.1	355			22.29	24		365
167	2	1	1	49	0	30	32.3	367			23.38	31		352
167	2	1	1	49	0	60	27	378			23.57	34		341
167	2	1	1	49	0	90	22.8	373				37		343
167	2	1	1	49	0	120	18.1	363				81		356
167	2	1	1	49	2				0
167	2	1	1	49	12		8.51	108	2.25072			35	6.8	343
167	2	1	1	49	26	0	3.49	168	1.43583	0.587419	8.06	76	4.2	175	22	25	40.5	41	32	35	21	39	5	30.5	49	16	4	34	38	3
167	2	1	1	49	26	15	32.5	216			42.83	317		154
167	2	1	1	49	26	30	21.7	199			24.94	279		137
167	2	1	1	49	26	60	15.6	190			19.23	229		142
167	2	1	1	49	26	90	8.78	180				170		145
167	2	1	1	49	26	120	8.28	170				165		161
167	2	1	1	49	52	0	2.8	83	0.569122	0.205172	38.07	51	4	256
167	2	1	1	49	52	15	17.7	147			57.49	142		217
167	2	1	1	49	52	30	14.7	141			49.52	129		271
167	2	1	1	49	52	60	10.5	121			31.39	94		247
167	2	1	1	49	52	90	8	100				94		230
167	2	1	1	49	52	120
167	2	1	1	49	104	0	2.15	156	0.821357	0.356731	35.91	47	5	274
167	2	1	1	49	104	15	23.4	204			81.76	164		273
167	2	1	1	49	104	30	20.7	208			47.64	183		248
167	2	1	1	49	104	60	13.9	208			38.85	122		193
167	2	1	1	49	104	90	9.48	204				107		222
167	2	1	1	49	104	120	8.53	193				85		197
170	2	1	1	49	0	0	30.8	68	5.12895	0.101818	11.56	56	17.5	267	0	0	0	28	42.5	44	52	41	0	0	0	0	0	0	0	0
170	2	1	1	49	0	15	34.4	95			21.36	123		304
170	2	1	1	49	0	30	36.4	123			23.21	131		287
170	2	1	1	49	0	60	38.9	145			17.22	128		270
170	2	1	1	49	0	90	41.3	142				125		271
170	2	1	1	49	0	120	34.6	128				93		269
170	2	1	1	49	2		22.7	116	6.44841			123	10.1	290
170	2	1	1	49	12		9.45	78	1.80508			136	8	251
170	2	1	1	49	26	0	7.5	80	1.46933	0.0492537	9.54	134	7.2	156	0	0	2	1	10	76	44	60	1	0	0	0	0	28	3	3
170	2	1	1	49	26	15	15	147			99.37	368		130
170	2	1	1	49	26	30	10.8	147			86.89	357		141
170	2	1	1	49	26	60	6.61	140			36.47	288		143
170	2	1	1	49	26	90	9.71	132				249		149
170	2	1	1	49	26	120	10.5	123				214		137
170	2	1	1	49	52	0	12.2	52	1.55358	0.101493	14.58	87	7.2	244
170	2	1	1	49	52	15	16.2	96			44.79	209		214
170	2	1	1	49	52	30	19	119			73.18	298		249
170	2	1	1	49	52	60	15	120			33.55	215		214
170	2	1	1	49	52	90	8.15	117				190		222
170	2	1	1	49	52	120	12.2	115				160		207
170	2	1	1	49	104	0	3.74	71	0.650278	0.290286		172	4.1	480
170	2	1	1	49	104	15	15.3	112				463		459
170	2	1	1	49	104	30	13.9	106				496		338
170	2	1	1	49	104	60	15.8	116				623		297
170	2	1	1	49	104	90	9.14	97				414		297
170	2	1	1	49	104	120	7.77	94				359		283
173	2	2	2	28	0	0	30.6	194	14.5376	2.035	33.76	88	46.1	145	53	0	2		20.5	83	98		2	0	0		46	17	48
173	2	2	2	28	0	15	75.3	229			31.07	121		133
173	2	2	2	28	0	30	112	234			24.02	118		129
173	2	2	2	28	0	60	107	242			27.55	127		120
173	2	2	2	28	0	90	76.4	233				110		125
173	2	2	2	28	0	120	57.1	216				115		126
173	2	2	2	28	2								19.1
173	2	2	2	28	12							88		433
173	2	2	2	28	26	0	9.11	73	1.62858	6.35187	12.09	10	12.4	621	32	0	1	0	21	93	95	86	19	0	1	1	0	0	1	1
173	2	2	2	28	26	15	379	164			104.28	193		477
173	2	2	2	28	26	30	314	121			50.55	218		372
173	2	2	2	28	26	60	61.8	67			29.2	170		372
173	2	2	2	28	26	90	25.7	61				146		372
173	2	2	2	28	26	120	22.1	54				132		361
173	2	2	2	28	52	0	2	64	0.313458	35.6667	26.84	65	7.1	674	32	0	1	1	19	96	79	42	50.5	16	2	1	2	0	1	0
173	2	2	2	28	52	15	304	92			53.9	224		589
173	2	2	2	28	52	30	109	67			47.15	266		533
173	2	2	2	28	52	60	33.3	54			46.25	203		376
173	2	2	2	28	52	90	20.5	43				166		400
173	2	2	2	28	52	120	9.5	52				154		464
173	2	2	2	28	104	0	5.2				18.79	87	7.8	1127
173	2	2	2	28	104	15	265				82.13	305		842
173	2	2	2	28	104	30	341				33.62	341		649
173	2	2	2	28	104	60	61.9				25.17	224		565
173	2	2	2	28	104	90	29.3					201		572
173	2	2	2	28	104	120	16					206		650
176	2	1	2	27	0	0	13.9	94	3.19972	-118.55	14.5	27	34.6	110	49	6.5	13	21	0	16	8	0	33	0	0	0	0	0	2	0.5
176	2	1	2	27	0	15	217	115			18.25	46		111
176	2	1	2	27	0	30	251	92			19.99	10		118
176	2	1	2	27	0	60	75.8	77			19.81	10		119
176	2	1	2	27	0	90	82	95				17		126
176	2	1	2	27	0	120	46.8	92				10		125
176	2	1	2	27	2		13.9	93	3.16568			10	18.2	135
176	2	1	2	27	12		9.21	88	1.98478			18	13.1	233
176	2	1	2	27	26	0	269	83	54.6763	13.95	5.36	52	5.9	211	17	0	13.5	14	18	66	12	16	5	0	0	0	0	0	0	0
176	2	1	2	27	26	15	154	86			23.55	91		169
176	2	1	2	27	26	30	45.8	67			22.14	88		213
176	2	1	2	27	26	60	20.9	46			15.07	69		161
176	2	1	2	27	26	90	15.4	67				61		177
176	2	1	2	27	26	120		75				51		189
176	2	1	2	27	52	0	2	77	0.377129		11.96	54	2.7	190	10	5.5	4	9	15	6	6	10	0	0	0	8	0	0	0	0
176	2	1	2	27	52	15	122	91			25.81	69		156
176	2	1	2	27	52	30	62.7	77			19.31	60		148
176	2	1	2	27	52	60	20	57			16.19	52		164
176	2	1	2	27	52	90	9.83	65				41		174
176	2	1	2	27	52	120	7	68				39		167
176	2	1	2	27	104	0					11.14	62	6.6	229
176	2	1	2	27	104	15					23.01	91		208
176	2	1	2	27	104	30					24.26	96		220
176	2	1	2	27	104	60					22.25	77		217
176	2	1	2	27	104	90						66		210
176	2	1	2	27	104	120						76		222
180	2	2	2	33	0	0	2	85	0.416311	2.8875	16.85	10	36.9	470	31	47	84	92	0	47	0	0	88	74	89	92	0	13	16	6
180	2	2	2	33	0	15	33.2	103			21.58	38		400
180	2	2	2	33	0	30	48.2	101			19.95	35		347
180	2	2	2	33	0	60	21.8	89			18.85	11		342
180	2	2	2	33	0	90	21.5	85				77		384
180	2	2	2	33	0	120	12.7	81				82		347
180	2	2	2	33	2		2	80	0.391822			56	20.2	282
180	2	2	2	33	12		2	80	0.391822			67	17.3	620
180	2	2	2	33	26	0	2.62	84	0.538951	-1.668	26.48	88	15	590	16	0	40	56	14	68	32	49	0	0	0	0	0	0	0	0
180	2	2	2	33	26	15	35.4	112			36.98	231		410
180	2	2	2	33	26	30	19.3	74			33.79	239		395
180	2	2	2	33	26	60	4.8	74			21.31	124		437
180	2	2	2	33	26	90	4.15	82				111		427
180	2	2	2	33	26	120	3.43	83				109		472
180	2	2	2	33	52	0	2	80	0.391822	-10.0333	6.95	44	8.3	423	14	0	25	62	47	56	50	15	61	0	0	0	0	0	0	0
180	2	2	2	33	52	15	40.9	104			66.03	198		308
180	2	2	2	33	52	30	32.1	77			37.29	208		417
180	2	2	2	33	52	60	6.37	55			21.09	132		418
180	2	2	2	33	52	90	2.54	62				109		347
180	2	2	2	33	52	120	1	70				107		438
180	2	2	2	33	104	0	2	74	0.362436	-0.78	16.91	73	7.1	704
180	2	2	2	33	104	15	30.7	85			53.76	306		494
180	2	2	2	33	104	30	13.7	59			29.27	205		458
180	2	2	2	33	104	60	7.49	59			21.58	179		457
180	2	2	2	33	104	90	3.58	76				136		463
180	2	2	2	33	104	120	2	71				141		531
190	2	2	2	47	0	0	12.7	84	2.61247	0.538095	26.32	33	85.6	904	90	9	24.5	63	11	87	69	39	47	7	14	72	0	0	1	4
190	2	2	2	47	0	15	27.3	105			67.62	103		688
190	2	2	2	47	0	30	24	105			26.88	103		595
190	2	2	2	47	0	60	31.5	105			22.45	116		743
190	2	2	2	47	0	90	33.2	108				101		680
190	2	2	2	47	0	120	41.3	108				101		631
190	2	2	2	47	2		6.17	88	1.32965			26	48.5	311
190	2	2	2	47	12		6.99	75	1.28383			86	33.2	746
190	2	2	2	47	26	0	3.1	80	0.607324	7.05	19	87	36.3	810	77	89	1	8	30	86	90	71	19	0	4	12	0	42	31	14
190	2	2	2	47	26	15	27.9	93			56.3	196		729
190	2	2	2	47	26	30	31.3	84			40.1	193		716
190	2	2	2	47	26	60	10.5	76			26.6	165		696
190	2	2	2	47	26	90	7.09	79				141		777
190	2	2	2	47	26	120	3.67	70				114		847
190	2	2	2	47	52	0	2.85	76	0.530429	-18.5875	18.05	69	40	829	39	0	0	26	35	98	89	62	1	0	0	9	1	0	0	0
190	2	2	2	47	52	15	77.7	94			53.8	255		630
190	2	2	2	47	52	30	77.2	72			56.21	264		548
190	2	2	2	47	52	60	13.9	58			30.68	220		549
190	2	2	2	47	52	90	8.97	70				228		581
190	2	2	2	47	52	120	7.56	76				203		663
190	2	2	2	47	104	0
190	2	2	2	47	104	15
190	2	2	2	47	104	30
190	2	2	2	47	104	60
190	2	2	2	47	104	90
190	2	2	2	47	104	120
193	2	1	2	32	0	0	19.9	88	4.28849	9.775	26.53	136	39.3	325	50	5	23	73	3	67	64	9	4	9	9	7	5	17	2	5
193	2	1	2	32	0	15	49.1	92			40.06	166		388
193	2	1	2	32	0	30	59	92			36.32	160		344
193	2	1	2	32	0	60	62.6	90			28.88	156		329
193	2	1	2	32	0	90	66	92				164		341
193	2	1	2	32	0	120	43.7	78				150		319
193	2	1	2	32	2		7.05	79	1.36391			117	7.3	258
193	2	1	2	32	12		7.04	86	1.48266			155	5.9	296
193	2	1	2	32	26	0	4.17	84	0.857797		28.7	359	3.9	423	34	0	0	11	0	95	95	88	0	0	0	0	27	0	0	0
193	2	1	2	32	26	15	136	117			75.9	526		378
193	2	1	2	32	26	30	68	84			67.8	485		366
193	2	1	2	32	26	60	34.1	65			54.7	419		355
193	2	1	2	32	26	90	17.1	64				356		350
193	2	1	2	32	26	120	5.3	71				331		322
193	2	1	2	32	52	0	5.33	75	0.978943	-69.17	25.66	89	7.9	281	5	1	2	23	55	99	86	77	0	0	1	1	0	72	46	41
193	2	1	2	32	52	15	103	88			152.03	294		250
193	2	1	2	32	52	30	74.5	74			62.2	265		249
193	2	1	2	32	52	60	17	73			39.74	188		215
193	2	1	2	32	52	90	10.5	72				168		210
193	2	1	2	32	52	120	10.5	72				152		217
193	2	1	2	32	104	0	3.07	79	0.593929	5.97571	18.01	290	4.8	422
193	2	1	2	32	104	15	44.6	110			30.96	405		412
193	2	1	2	32	104	30	44.9	86			47.4	470		368
193	2	1	2	32	104	60	15.7	70			35.97	394		354
193	2	1	2	32	104	90	9.99	83				395		295
193	2	1	2	32	104	120	9.02	78				403		309
194	2	2	2	26	0	0	23.9	78	4.56522	19.62	22.41	41	98.2	357	11	0	22	25	0	43	22	17	0	0	0	0	32	0	0	0
194	2	2	2	26	0	15	39.4	84			28.68	66		364
194	2	2	2	26	0	30	122	83			31.6	97		306
194	2	2	2	26	0	60	48.6	78			25.66	116		293
194	2	2	2	26	0	90	33.7	89				87		276
194	2	2	2	26	0	120	41.6	82				82		321
194	2	2	2	26	2		46.5	88	10.0209			26	90.2	176
194	2	2	2	26	12		8.1	79	1.56704			35	45	385
194	2	2	2	26	26	0	4.16	78	0.794615	-0.881429	22.41	96	33.6	648	36	1	30	4	3	92	58	44	2	91	6	4	26	6	10	26
194	2	2	2	26	26	15	170	87			28.68	257		473
194	2	2	2	26	26	30	16.5	64			31.6	224		409
194	2	2	2	26	26	60	56.1	71			25.66	189		447
194	2	2	2	26	26	90	10.3	80				155		418
194	2	2	2	26	26	120	6.46	81				154		460
194	2	2	2	26	52	0	5.15	77	0.971107	-0.625			37.7	610	72	5	8	32	7	78	79	40	11	4	7	5	26	3	12	16
194	2	2	2	26	52	15	78.7	52						549
194	2	2	2	26	52	30	26.4	43						482
194	2	2	2	26	52	60	10.4	53						419
194	2	2	2	26	52	90	6.99	56						445
194	2	2	2	26	52	120	5.63	72						421
194	2	2	2	26	104	0
194	2	2	2	26	104	15
194	2	2	2	26	104	30
194	2	2	2	26	104	60
194	2	2	2	26	104	90
194	2	2	2	26	104	120
200	2	2	2	38	0	0	18.2	80	3.56558	9.21538	21.22	78	65.5	655
200	2	2	2	38	0	15	183	96			35.12	135		586
200	2	2	2	38	0	30	138	93			22.61	105		531
200	2	2	2	38	0	60	89.9	89			20.61	85		498
200	2	2	2	38	0	90	103	96				89		518
200	2	2	2	38	0	120	102	94				81		473
200	2	2	2	38	2		18.4	87	3.92018				24.4
200	2	2	2	38	12		8.63	86	1.81752			77	28.1	324
200	2	2	2	38	26	0	7.1	75	1.30403	8.85714	22.8	141	7.1	455
200	2	2	2	38	26	15	121	110			50.7	173		382
200	2	2	2	38	26	30	69.1	82			27.62	162		373
200	2	2	2	38	26	60	22.7	64			19.39	148		339
200	2	2	2	38	26	90	10.3	66				170		384
200	2	2	2	38	26	120	10.6	76				183		372
200	2	2	2	38	52	0	4.99	77	0.940937	37.0033	8.25	158	12.2	334
200	2	2	2	38	52	15	176	99			34.56	313		307
200	2	2	2	38	52	30	116	80			42.37	335		310
200	2	2	2	38	52	60	23.8	53			24.99	317		294
200	2	2	2	38	52	90	13.3	64				316		276
200	2	2	2	38	52	120	10.5	74				307		272
200	2	2	2	38	104	0	5.48	81	1.08701	-19.42	14.48	145	11.8	368
200	2	2	2	38	104	15	254	115			48.18	318		312
200	2	2	2	38	104	30	122	75			46.51	328		315
200	2	2	2	38	104	60	29.9	47			25.73	224		295
200	2	2	2	38	104	90	16.6	63				197		298
200	2	2	2	38	104	120	9.46	74				157		317
210	2	2	2	31	0	0	14.1	82	2.83141	-4.82	23.67	51	56	432
210	2	2	2	31	0	15	81.7	81			38.32	110		341
210	2	2	2	31	0	30	62.3	72			34.97	80		360
210	2	2	2	31	0	60	41.7	77			36.66	91		375
210	2	2	2	31	0	90	32.8	86				124		404
210	2	2	2	31	0	120	24.7	81				88		383
210	2	2	2	31	2				0				18
210	2	2	2	31	12		8.63	86	1.81752			10		499
210	2	2	2	31	26	0	6.4	79	1.23816	-0.780645	10.46	69	7.1	794
210	2	2	2	31	26	15	73.6	61			34.61	284		565
210	2	2	2	31	26	30	30.6	48			29.85	264		643
210	2	2	2	31	26	60	14.2	54			24.5	253		740
210	2	2	2	31	26	90	9.03	63				258		672
210	2	2	2	31	26	120	7.38	74				224		596
210	2	2	2	31	52	0	2.69				16.29	92	12.2
210	2	2	2	31	52	15					32.66
210	2	2	2	31	52	30	22.9					156
210	2	2	2	31	52	60	4.82				13.05	154
210	2	2	2	31	52	90	3.57
210	2	2	2	31	52	120	3.39					124.5
210	2	2	2	31	104	0	7.84
210	2	2	2	31	104	15	81.7
210	2	2	2	31	104	30	25.4
210	2	2	2	31	104	60	9.62
210	2	2	2	31	104	90	6.94
210	2	2	2	31	104	120	6.12
211	2	1	1	60	0	0	89.8	147	32.3268	39.1	97.33	153	60.4	502
211	2	1	1	60	0	15	139	139			85.3	161		547
211	2	1	1	60	0	30	168	149			86.64	163		538
211	2	1	1	60	0	60	184	156			79.84	149		438
211	2	1	1	60	0	90	219	172				160		508
211	2	1	1	60	0	120	114	153				168		558
211	2	1	1	60	2								60.4
211	2	1	1	60	12		48.3	105	12.4195			245	13	rya
211	2	1	1	60	26	0
211	2	1	1	60	26	15
211	2	1	1	60	26	30
211	2	1	1	60	26	60
211	2	1	1	60	26	90
211	2	1	1	60	26	120
211	2	1	1	60	52	0	27.9	91	6.21748	3.08077	26.83	107.2	12.1
211	2	1	1	60	52	15	140	126			46	274
211	2	1	1	60	52	30	108	117			53.96	287.6
211	2	1	1	60	52	60	125	120			23.15	244.9
211	2	1	1	60	52	90	96.3	99				233
211	2	1	1	60	52	120	60.9	102				197
211	2	1	1	60	104	0	30
211	2	1	1	60	104	15	78
211	2	1	1	60	104	30	180
211	2	1	1	60	104	60	288
211	2	1	1	60	104	90	98.5
211	2	1	1	60	104	120	44.2
